# Supplementary material for: Multiomics integration for the function of bacterial outer membrane vesicles in the larval settlement of marine sponges
Source: Front Microbiol. 2024 Feb 26;15:1268813. doi: 10.3389/fmicb.2024.1268813 (PMC10925772; doi:10.3389/fmicb.2024.1268813)
Supplement: Supplementary file 1 [file Table_1.xlsx]

## Sheet: Table S1
Table S1 The settlement rate % of the sponge larvae treated with different bacteria and their OMVs, related to Fig. 1A.
	103cfu/mL Bacteria						100ng/mL Bacteria-OMVs						Controls
Bacteria	Parallel 1	Parallel 2	Parallel 3	Mean	SD	N	Parallel 1	Parallel 2	Parallel 3	Mean	SD	N	Parallel 1	Parallel 2	Parallel 3	Mean	SD	N
SW-4	70	70	80	73.33	4.08	3	65	50	40	51.67	8.89	3
SW-1	70	80	70	73.33	4.08	3	50	75	75	66.67	11.11	3
SP-1	80	80	70	76.67	4.08	3	45	15	45	35	13.33	3
SP-8	80	80	100	86.67	8.16	3	35	50	25	36.67	8.89	3
SP-4	100	100	90	96.67	4.08	3	85	75	75	78.33	4.44	3
SP-7	90	80	80	83.33	4.08	3	100	100	50	83.33	22.22	3
FSW													70	60	40	56.67	11.11	3
NSW													70	80	55	68.33	8.89	3

## Sheet: Table S2
Table S2: one-way ANOVA statistical tests in Fig. 1A
ONEWAY settlement rate% BY bacteria
/STATISTICS DESCRIPTIVES HOMOGENEITY
/MISSING ANALYSIS
/POSTHOC=SNK LSD ALPHA(0.05).
Oneway
Descriptives
settlement rate%
	N	Mean	Std. Deviation	Std. Error	95% Confidence Interval for Mean		Minimum	Maximum
					Lower Bound	Upper Bound
SW-4	3	73.3333	5.7735	3.33333	58.9912	87.6755	70	80
SW-1	3	73.3333	5.7735	3.33333	58.9912	87.6755	70	80
SP-1	3	76.6667	5.7735	3.33333	62.3245	91.0088	70	80
SP-8	3	86.6667	11.547	6.66667	57.9823	115.351	80	100
SP-4	3	96.6667	5.7735	3.33333	82.3245	111.009	90	100
SP-7	3	83.3333	5.7735	3.33333	68.9912	97.6755	80	90
FSW	3	56.6667	15.2753	8.81917	18.7208	94.6125	40	70
Total	21	78.0952	14.0068	3.05653	71.7194	84.4711	40	100
Test of Homogeneity of Variances
settlement rate%
Levene Statistic	df1	df2	Sig.
2	6	14	0.133808
ANOVA
settlement rate%
	Sum of Squares	df	Mean Square	F	Sig.
Between Groups	2857.14	6	476.19	6.25	0.00229765
Within Groups	1066.67	14	76.1905
Total	3923.81	20
Post Hoc Tests
Multiple Comparisons
Dependent Variable: settlement rate%
(I) bacteria			Mean Difference (I-J)	Std. Error	Sig.	95% Confidence Interval
						Lower Bound	Upper Bound
LSD	SW-4	SW-1	0	7.12697	1	-15.2858	15.2858
		SP-1	-3.33333	7.12697	0.647191	-18.6192	11.9525
		SP-8	-13.3333	7.12697	0.0824179	-28.6192	1.95249
		SP-4	-23.33333*	7.12697	0.00554222	-38.6192	-8.04751
		SP-7	-10	7.12697	0.182369	-25.2858	5.28582
		FSW	16.66667*	7.12697	0.0347133	1.38084	31.9525
	SW-1	SW-4	0	7.12697	1	-15.2858	15.2858
		SP-1	-3.33333	7.12697	0.647191	-18.6192	11.9525
		SP-8	-13.3333	7.12697	0.0824179	-28.6192	1.95249
		SP-4	-23.33333*	7.12697	0.00554222	-38.6192	-8.04751
		SP-7	-10	7.12697	0.182369	-25.2858	5.28582
		FSW	16.66667*	7.12697	0.0347133	1.38084	31.9525
	SP-1	SW-4	3.33333	7.12697	0.647191	-11.9525	18.6192
		SW-1	3.33333	7.12697	0.647191	-11.9525	18.6192
		SP-8	-10	7.12697	0.182369	-25.2858	5.28582
		SP-4	-20.00000*	7.12697	0.0140071	-35.2858	-4.71418
		SP-7	-6.66667	7.12697	0.36543	-21.9525	8.61916
		FSW	20.00000*	7.12697	0.0140071	4.71418	35.2858
	SP-8	SW-4	13.3333	7.12697	0.0824179	-1.95249	28.6192
		SW-1	13.3333	7.12697	0.0824179	-1.95249	28.6192
		SP-1	10	7.12697	0.182369	-5.28582	25.2858
		SP-4	-10	7.12697	0.182369	-25.2858	5.28582
		SP-7	3.33333	7.12697	0.647191	-11.9525	18.6192
		FSW	30.00000*	7.12697	0.00087448	14.7142	45.2858
	SP-4	SW-4	23.33333*	7.12697	0.00554222	8.04751	38.6192
		SW-1	23.33333*	7.12697	0.00554222	8.04751	38.6192
		SP-1	20.00000*	7.12697	0.0140071	4.71418	35.2858
		SP-8	10	7.12697	0.182369	-5.28582	25.2858
		SP-7	13.3333	7.12697	0.0824179	-1.95249	28.6192
		FSW	40.00000*	7.12697	6.40307e-05	24.7142	55.2858
	SP-7	SW-4	10	7.12697	0.182369	-5.28582	25.2858
		SW-1	10	7.12697	0.182369	-5.28582	25.2858
		SP-1	6.66667	7.12697	0.36543	-8.61916	21.9525
		SP-8	-3.33333	7.12697	0.647191	-18.6192	11.9525
		SP-4	-13.3333	7.12697	0.0824179	-28.6192	1.95249
		FSW	26.66667*	7.12697	0.00218921	11.3808	41.9525
	FSW	SW-4	-16.66667*	7.12697	0.0347133	-31.9525	-1.38084
		SW-1	-16.66667*	7.12697	0.0347133	-31.9525	-1.38084
		SP-1	-20.00000*	7.12697	0.0140071	-35.2858	-4.71418
		SP-8	-30.00000*	7.12697	0.00087448	-45.2858	-14.7142
		SP-4	-40.00000*	7.12697	6.40307e-05	-55.2858	-24.7142
		SP-7	-26.66667*	7.12697	0.00218921	-41.9525	-11.3808
*. The mean difference is significant at the 0.05 level.
Homogeneous Subsets
settlement rate%
bacteria		N	Subset for alpha = 0.05
			1	2
Student-Newman-Keulsa	FSW	3	56.6667
	SW-4	3	73.3333	73.3333
	SW-1	3	73.3333	73.3333
	SP-1	3	76.6667	76.6667
	SP-7	3		83.3333
	SP-8	3		86.6667
	SP-4	3		96.6667
	Sig.		0.0600335	0.0505408
Means for groups in homogeneous subsets are displayed.
a. Uses Harmonic Mean Sample Size = 3.000.
ONEWAY settlement rate% BY OMVs
/STATISTICS DESCRIPTIVES HOMOGENEITY
/MISSING ANALYSIS
/POSTHOC=SNK LSD ALPHA(0.05).
Descriptives
settlement rate%
	N	Mean	Std. Deviation	Std. Error	95% Confidence Interval for Mean		Minimum	Maximum
					Lower Bound	Upper Bound
SW-4	3	51.6667	12.5831	7.26483	20.4086	82.9247	40	65
SW-1	3	66.6667	14.4338	8.33333	30.8112	102.522	50	75
SP-1	3	35	17.3205	10	-8.02653	78.0265	15	45
SP-8	3	36.6667	12.5831	7.26483	5.40862	67.9247	25	50
SP-4	3	78.3333	5.7735	3.33333	63.9912	92.6755	75	85
SP-7	3	83.3333	28.8675	16.6667	11.6225	155.044	50	100
FSW	3	56.6667	15.2753	8.81917	18.7208	94.6125	40	70
Total	21	58.3333	22.712	4.95616	47.995	68.6717	15	100
Test of Homogeneity of Variances
settlement rate%
Levene Statistic	df1	df2	Sig.
2.27063	6	14	0.0967316
ANOVA
settlement rate%
	Sum of Squares	df	Mean Square	F	Sig.
Between Groups	6466.67	6	1077.78	3.91919	0.0165196
Within Groups	3850	14	275
Total	10316.7	20
Post Hoc Tests
Multiple Comparisons
Dependent Variable: settlement rate%
(I) OMVs			Mean Difference (I-J)	Std. Error	Sig.	95% Confidence Interval
						Lower Bound	Upper Bound
LSD	SW-4	SW-1	-15	13.5401	0.286609	-44.0405	14.0405
		SP-1	16.6667	13.5401	0.238634	-12.3739	45.7072
		SP-8	15	13.5401	0.286609	-14.0405	44.0405
		SP-4	-26.6667	13.5401	0.0690161	-55.7072	2.37388
		SP-7	-31.66667*	13.5401	0.0346999	-60.7072	-2.62612
		FSW	-5	13.5401	0.717448	-34.0405	24.0405
	SW-1	SW-4	15	13.5401	0.286609	-14.0405	44.0405
		SP-1	31.66667*	13.5401	0.0346999	2.62612	60.7072
		SP-8	30.00000*	13.5401	0.0437955	0.959451	59.0405
		SP-4	-11.6667	13.5401	0.403403	-40.7072	17.3739
		SP-7	-16.6667	13.5401	0.238634	-45.7072	12.3739
		FSW	10	13.5401	0.472381	-19.0405	39.0405
	SP-1	SW-4	-16.6667	13.5401	0.238634	-45.7072	12.3739
		SW-1	-31.66667*	13.5401	0.0346999	-60.7072	-2.62612
		SP-8	-1.66667	13.5401	0.903784	-30.7072	27.3739
		SP-4	-43.33333*	13.5401	0.00641571	-72.3739	-14.2928
		SP-7	-48.33333*	13.5401	0.00307842	-77.3739	-19.2928
		FSW	-21.6667	13.5401	0.131874	-50.7072	7.37388
	SP-8	SW-4	-15	13.5401	0.286609	-44.0405	14.0405
		SW-1	-30.00000*	13.5401	0.0437955	-59.0405	-0.959451
		SP-1	1.66667	13.5401	0.903784	-27.3739	30.7072
		SP-4	-41.66667*	13.5401	0.00819376	-70.7072	-12.6261
		SP-7	-46.66667*	13.5401	0.00393143	-75.7072	-17.6261
		FSW	-20	13.5401	0.161789	-49.0405	9.04055
	SP-4	SW-4	26.6667	13.5401	0.0690161	-2.37388	55.7072
		SW-1	11.6667	13.5401	0.403403	-17.3739	40.7072
		SP-1	43.33333*	13.5401	0.00641571	14.2928	72.3739
		SP-8	41.66667*	13.5401	0.00819376	12.6261	70.7072
		SP-7	-5	13.5401	0.717448	-34.0405	24.0405
		FSW	21.6667	13.5401	0.131874	-7.37388	50.7072
	SP-7	SW-4	31.66667*	13.5401	0.0346999	2.62612	60.7072
		SW-1	16.6667	13.5401	0.238634	-12.3739	45.7072
		SP-1	48.33333*	13.5401	0.00307842	19.2928	77.3739
		SP-8	46.66667*	13.5401	0.00393143	17.6261	75.7072
		SP-4	5	13.5401	0.717448	-24.0405	34.0405
		FSW	26.6667	13.5401	0.0690161	-2.37388	55.7072
	FSW	SW-4	5	13.5401	0.717448	-24.0405	34.0405
		SW-1	-10	13.5401	0.472381	-39.0405	19.0405
		SP-1	21.6667	13.5401	0.131874	-7.37388	50.7072
		SP-8	20	13.5401	0.161789	-9.04055	49.0405
		SP-4	-21.6667	13.5401	0.131874	-50.7072	7.37388
		SP-7	-26.6667	13.5401	0.0690161	-55.7072	2.37388
*. The mean difference is significant at the 0.05 level.
Homogeneous Subsets
settlement rate%
OMVs		N	Subset for alpha = 0.05
			1	2
Student-Newman-Keulsa	SP-1	3	35
	SP-8	3	36.6667
	SW-4	3	51.6667	51.6667
	FSW	3	56.6667	56.6667
	SW-1	3	66.6667	66.6667
	SP-4	3	78.3333	78.3333
	SP-7	3		83.3333
	Sig.		0.0576525	0.189895
Means for groups in homogeneous subsets are displayed.
a. Uses Harmonic Mean Sample Size = 3.000.

## Sheet: Table S3
Table S3 The number of T. mesophilum SP-7-OMVs metabolites were identified through the database.
	All	MS2	MS1	known(MS1+MS2)	unknown
type
POS	14425	345	2958	3303	11122
NEG	9598	185	1464	1649	7949

## Sheet: Table S4
Table S4: all identified masses and the annotations of all metabolites
MS2 name	index	MS2 score	MS1 name	MS1 ppm	formula	CAS	molecular weight	rt	mz	SuperClass	type
(-)-Epigallocatechin	NEG00001	0.613267			-	-	-	170.861	305.066	Phenylpropanoids and polyketides	forward
(脗卤)-2-(1-Methylpropyl)-4,6-dinitrophenol	NEG00002	0.94511			-	-	-	24.174	239.067	Benzenoids	forward
1-Methylguanosine	NEG00003	0.641992			C11H15N5O5	2140-65-0	297.102	196.895	296.1	Nucleosides, nucleotides, and analogues	forward
10E,12Z-Octadecadienoic acid	NEG00004	0.994669			-	-	-	51.7034	279.233	Lipids and lipid-like molecules	forward
12-Methyltridecanoic acid	NEG00005	0.999984			-	-	-	39.819	227.202	Lipids and lipid-like molecules	forward
13,14-Dihydro-15-keto-PGD2	NEG00006	0.920049			-	-	-	38.9457	351.221	Lipids and lipid-like molecules	forward
15-Methylpalmitate	NEG00007	0.999923			-	-	-	51.8894	269.248	Organic compounds	forward
16-Hydroxy hexadecanoic acid	NEG00008	0.692518			-	-	-	78.1811	271.228	Lipids and lipid-like molecules	forward
1H-Indole-3-carboxaldehyde	NEG00009	0.998475			-	-	-	71.9527	144.046	Organoheterocyclic compounds	forward
2,6-diaminohexanoic acid	NEG00010	0.999839			-	-	-	514.907	145.098	Organic acids and derivatives	forward
2-Ethyl-2-Hydroxybutyric acid	NEG00011	0.987943			-	-	-	145.822	131.071	Lipids and lipid-like molecules	forward
2-Oxovaleric acid	NEG00012	0.647262			C5H8O3	1821-02-9	116.047	78.0645	115.04	Organic acids and derivatives	forward
Cohumulone	NEG00013	0.892421			-	-	-	25.3541	347.189	Organic oxygen compounds	forward
3,7-Dimethyluric acid	NEG00014	0.661869			C7H8N4O3	13087-49-5	196.06	429.118	195.051	Organoheterocyclic compounds	forward
3-Hydroxybutyric acid	NEG00015	0.9448			-	-	-	239.012	103.04	Organic acids and derivatives	forward
3-Hydroxycapric acid	NEG00016	0.96321			-	-	-	110.37	187.134	Organic acids and derivatives	forward
3-Hydroxymethylglutaric acid	NEG00017	0.987796			-	-	-	372.413	161.046	Lipids and lipid-like molecules	forward
3-Methyl-2-oxovaleric acid	NEG00018	0.9834			-	-	-	69.7704	129.056	Organic acids and derivatives	forward
3-Methylxanthine	NEG00019	0.650803			C6H6N4O2	1076-22-8	166.049	393.986	165.041	Organoheterocyclic compounds	forward
3-hydroxytetradecanoic acid	NEG00020	0.970774			-	-	-	83.7842	243.196	Lipids and lipid-like molecules	forward
4-Acetylbutyrate	NEG00021	0.94884			-	-	-	53.901	129.056	Lipids and lipid-like molecules	forward
4-Dodecylbenzenesulfonic Acid	NEG00022	0.946746			-	-	-	14.8374	325.184	Benzenoids	forward
4-Hydroxybenzaldehyde	NEG00023	0.999724			C7H6O2	123-08-0	122.037	46.1184	121.029	Organic oxygen compounds	forward
4-Ipomeanol	NEG00024	0.79895			-	-	-	94.8341	167.071	Organic oxygen compounds	forward
5'-Deoxyadenosine	NEG00025	0.41708			-	-	-	270.592	250.095	Nucleosides, nucleotides, and analogues	forward
5-Hydroxy-L-tryptophan	NEG00026	0.65474			-	-	-	111.49	219.078	Organoheterocyclic compounds	forward
5-Hydroxyindoleacetic acid	NEG00027	0.788193			-	-	-	125.543	190.051	Organoheterocyclic compounds	forward
7-Methylguanine	NEG00028	0.952483			-	-	-	184.511	164.058	Organoheterocyclic compounds	forward
Acetohydroxamic Acid	NEG00029	0.965078			-	-	-	300.501	74.0248	Organic acids and derivatives	forward
Adenine	NEG00030	0.999039			C5H5N5	73-24-5	135.054	108.32	134.047	Organoheterocyclic compounds	forward
Adenosine	NEG00031	0.363525			-	-	-	170.597	302.066	Nucleosides, nucleotides, and analogues	forward
Aldehydo-D-xylose	NEG00032	0.817536			-	-	-	317.724	149.046	Organic oxygen compounds	forward
Allantoin	NEG00033	0.961675			C4H6N4O3	97-59-6	158.044	331.211	157.036	Organoheterocyclic compounds	forward
Allopurinol	NEG00034	0.784548			C5H4N4O	315-30-0	136.039	170.597	135.031	Organoheterocyclic compounds	forward
Alpha-D-Glucose	NEG00035	0.624479			-	-	-	328.753	179.056	Organic oxygen compounds	forward
Aminoadipic acid	NEG00036	0.977109			-	-	-	403.625	160.062	Organic acids and derivatives	forward
Apigenin	NEG00037	0.593265			C15H10O5	520-36-5	270.053	368.858	269.045	Phenylpropanoids and polyketides	forward
Benzoic acid	NEG00038	0.990923			C7H6O2	65-85-0	122.037	125.306	121.029	Benzenoids	forward
Bergapten	NEG00039	0.554435			C12H8O4	484-20-8	216.042	268.773	215.033	Phenylpropanoids and polyketides	forward
Beta-D-Galactose	NEG00040	0.980109			-	-	-	268.812	179.056	Organic oxygen compounds	forward
Beta-Leucine	NEG00041	0.953066			-	-	-	307.029	130.087	Organic acids and derivatives	forward
Biotin	NEG00042	0.644971			-	-	-	133.346	243.081	Organoheterocyclic compounds	forward
Capric acid	NEG00043	0.999628			C5H8O4	334-48-5	172.146	47.8027	171.139	Lipids and lipid-like molecules	forward
Celastrol	NEG00044	0.57419			-	-	-	92.0516	449.268	Lipids and lipid-like molecules	forward
Citraconic acid	NEG00045	0.85205			C5H6O4	498-23-7	130.027	374.832	129.02	Lipids and lipid-like molecules	forward
Citramalic acid	NEG00046	0.927924			-	-	-	429.812	147.03	Lipids and lipid-like molecules	forward
Zeranol	NEG00047	0.462244			-	-	-	30.4434	321.174	Phenylpropanoids and polyketides	reverse
Cysteic acid	NEG00048	0.590595			-	-	-	363.431	167.997	Organic acids and derivatives	forward
Cytidine	NEG00049	0.646463			C9H13N3O5	65-46-3	243.086	239.037	242.078	Nucleosides, nucleotides, and analogues	forward
Cytosine	NEG00050	0.92976			C4H5N3O	71-30-7	111.043	194.51	110.036	Organoheterocyclic compounds	forward
D-Alanyl-D-alanine	NEG00051	0.565545			C6H12N2O3	923-16-0	160.085	315.597	159.077	Organic acids and derivatives	forward
D-Glutamic acid	NEG00052	0.90652			-	-	-	392.858	146.046	Organic acids and derivatives	forward
D-Glutamine	NEG00053	0.596164			C5H10N2O3	5959-95-5	146.069	369.298	145.062	Organic acids and derivatives	forward
D-Lactic acid	NEG00054	0.707904			-	-	-	395.511	89.0245	Organic acids and derivatives	forward
D-Malic acid	NEG00055	0.688873			-	-	-	409.75	133.014	Lipids and lipid-like molecules	forward
D-Ornithine	NEG00056	0.924535			-	-	-	501.293	131.083	Organic acids and derivatives	forward
D-Xylulose	NEG00057	0.856628			C5H10O5	551-84-8	150.053	334.422	149.046	Organooxygen compounds	forward
Demethylated antipyrine	NEG00058	0.57535			-	-	-	136.321	173.072	Organoheterocyclic compounds	forward
Deoxyguanosine	NEG00059	0.784944			-	-	-	228.536	266.09	Nucleosides, nucleotides, and analogues	forward
Deoxyinosine	NEG00060	0.718443			-	-	-	181.05	251.079	Nucleosides, nucleotides, and analogues	forward
Deoxyuridine	NEG00061	0.990866			-	-	-	118.531	227.067	Nucleosides, nucleotides, and analogues	forward
Dethiobiotin	NEG00062	0.731497			-	-	-	219.927	213.124	Lipids and lipid-like molecules	forward
Diacetone alcohol	NEG00063	0.58479			-	-	-	90.3882	115.077	Organic oxygen compounds	forward
Diaminopimelic acid	NEG00064	0.670109			-	-	-	314.365	189.088	Organic acids and derivatives	forward
Dodecanoic acid	NEG00065	0.957282			-	-	-	39.819	199.17	Lipids and lipid-like molecules	forward
Epsilon-(gamma-Glutamyl)-lysine	NEG00066	0.717515			-	-	-	452.626	274.141	Organic acids and derivatives	forward
Ethyl dodecanoate	NEG00067	0.999923			-	-	-	52.8845	227.202	Lipids and lipid-like molecules	forward
Ethyl oleate	NEG00068	0.999629			C20H38O2	111-62-6	310.287	49.0863	309.279	Lipids and lipid-like molecules	forward
Fenamiphos	NEG00069	0.49665			-	-	-	360.512	302.1	Benzenoids	forward
Fluoxetine	NEG00070	0.576728			-	-	-	475.194	344.103	Benzenoids	forward
Formononetin	NEG00071	0.841719			C16H12O4	485-72-3	268.074	430.713	267.066	Phenylpropanoids and polyketides	forward
Formylanthranilic acid	NEG00072	0.977076			-	-	-	72.3085	164.035	Benzenoids	forward
Fumaric acid	NEG00073	0.859093			-	-	-	409.537	115.004	Organic acids and derivatives	forward
Gluconic acid	NEG00074	0.978072			C6H12O7	526-95-4	196.058	392.866	195.051	Organic oxygen compounds	forward
Glutaric acid	NEG00075	0.969782			C5H8O4	110-94-1	132.042	381.287	131.035	Organic acids and derivatives	forward
Glyceraldehyde	NEG00076	0.951152			-	-	-	136.282	89.0245	Organic oxygen compounds	forward
Glyceric acid	NEG00077	0.987911			-	-	-	310.931	105.019	Organic oxygen compounds	forward
Ricinoleic acid	NEG00078	0.5			-	-	-	20.26	297.243	Lipids and lipid-like molecules	reverse
Glycine	NEG00079	0.677392			-	-	-	144.683	74.0243	Organic acids and derivatives	forward
Glycyl-glycine	NEG00080	0.710589			-	-	-	354.864	131.046	Organic acids and derivatives	forward
Glycylproline	NEG00081	0.579677			-	-	-	321.52	171.077	Organic acids and derivatives	forward
Guanosine	NEG00082	0.974901			C10H13N5O5	118-00-3	283.092	260.394	282.084	Nucleosides, nucleotides, and analogues	forward
Heptanoic acid	NEG00083	0.999779			-	-	-	78.7498	129.092	Lipids and lipid-like molecules	forward
Histidinyl-Serine	NEG00084	0.399029			-	-	-	269.386	241.094	Organic acids and derivatives	forward
Hydantoin-5-propionic acid	NEG00085	0.815335			-	-	-	335.689	171.044	Organoheterocyclic compounds	forward
Hydrochlorothiazide	NEG00086	0.808038			-	-	-	54.9499	295.957	Organoheterocyclic compounds	forward
Imidazoleacetic acid	NEG00087	0.978723			-	-	-	105.525	125.036	Organoheterocyclic compounds	forward
Indole-3-carboxylic acid	NEG00088	0.998653			-	-	-	96.4776	160.04	Organoheterocyclic compounds	forward
Indoleacetic acid	NEG00089	0.875255			-	-	-	126.935	174.056	Organoheterocyclic compounds	forward
Inosine	NEG00090	0.962398			C10H12N4O5	58-63-9	268.081	217.712	267.073	Nucleosides, nucleotides, and analogues	forward
Isobornyl propionate	NEG00091	0.794754			-	-	-	111.568	142.087	Lipids and lipid-like molecules	forward
Isobutyric acid	NEG00092	0.999783			C4H8O2	79-31-2	88.0524	126.413	87.0451	Organic acids and derivatives	forward
Kynurenic acid	NEG00093	0.983219			C10H7NO3	492-27-3	189.043	171.018	188.035	Organoheterocyclic compounds	forward
L-Alanine	NEG00094	0.99475			-	-	-	256.452	88.0405	Organic acids and derivatives	forward
L-Asparagine	NEG00095	0.615595			C4H8N2O3	70-47-3	132.053	395.695	131.046	Organic acids and derivatives	forward
L-Aspartic acid	NEG00096	0.978947			-	-	-	401.524	132.03	Organic acids and derivatives	forward
L-Erythrulose	NEG00097	0.841512			-	-	-	302.758	119.035	Organic oxygen compounds	forward
L-Glutamine	NEG00098	0.485165			C5H10N2O3	56-85-9	146.069	330.574	145.062	Organic acids and derivatives	forward
L-Lactic acid	NEG00099	0.998719			-	-	-	235.579	89.0245	Organic acids and derivatives	forward
L-Leucine	NEG00100	0.999058			C6H13NO2	61-90-5	131.095	266.128	130.088	Organic acids and derivatives	forward
L-Lysine	NEG00101	0.882885			-	-	-	549.963	145.098	Organic acids and derivatives	forward
L-Methionine	NEG00102	0.813145			C5H11NO2S	63-68-3	149.051	206.362	148.044	Organic acids and derivatives	forward
L-Norleucine	NEG00103	0.999366			-	-	-	203.035	130.087	Organic acids and derivatives	forward
L-Phenylalanine	NEG00104	0.990549			C9H11NO2	63-91-2	165.079	253.926	164.072	Organic acids and derivatives	forward
L-Proline	NEG00105	0.990496			C5H9NO2	147-85-3	115.063	309.611	114.056	Organic acids and derivatives	forward
L-Serine	NEG00106	0.997015			C3H7NO3	56-45-1	105.043	372.08	104.035	Organic acids and derivatives	forward
L-Threonine	NEG00107	0.891694			-	-	-	349.962	118.051	Organic acids and derivatives	forward
L-Tyrosine	NEG00108	0.976217			C9H11NO3	60-18-4	181.074	297.45	180.067	Organic acids and derivatives	forward
L-Valine	NEG00109	0.887524			C5H11NO2	72-18-4	117.079	307.099	116.072	Organic acids and derivatives	forward
Linoleic acid	NEG00110	0.982189			-	-	-	39.2466	279.233	Lipids and lipid-like molecules	forward
LysoPE(18:1(9Z)/0:0)	NEG00111	0.862696			-	-	-	194.374	478.294	Lipids and lipid-like molecules	forward
Maleic acid	NEG00112	0.923519			C4H4O4	110-16-7	116.011	430.478	115.004	Organic acids and derivatives	forward
Malic acid	NEG00113	0.99262			-	-	-	430.314	133.014	Organic acids and derivatives	forward
Malonic acid	NEG00114	0.98189			-	-	-	400.466	103.004	Organic acids and derivatives	forward
Mesaconic acid	NEG00115	0.866635			-	-	-	392.702	129.02	Lipids and lipid-like molecules	forward
Myristic acid	NEG00116	0.944538			C14H28O2	544-63-8	228.209	2.92298	227.202	Lipids and lipid-like molecules	forward
Myristoleic acid	NEG00117	0.994022			C14H26O2	544-64-9	226.193	40.1007	225.186	Lipids and lipid-like molecules	forward
N-Acetyl-L-alanine	NEG00118	0.998483			-	-	-	255.834	130.051	Organic acids and derivatives	forward
N-Acetyl-L-aspartic acid	NEG00119	0.919347			-	-	-	218.873	174.041	Organic acids and derivatives	forward
N-Acetyl-L-methionine	NEG00120	0.983751			C7H13NO3S	65-82-7	191.062	206.235	190.054	Organic acids and derivatives	forward
N-Acetyl-L-phenylalanine	NEG00121	0.980281			-	-	-	191.218	206.082	Organic acids and derivatives	forward
N-Acetylglutamic acid	NEG00122	0.981974			-	-	-	383.712	188.057	Organic acids and derivatives	forward
N-Acetylglutamine	NEG00123	0.972037			-	-	-	311.06	187.072	Organic acids and derivatives	forward
N-Acetylhistidine	NEG00124	0.978553			-	-	-	312.236	196.073	Organic acids and derivatives	forward
N-Acetylleucine	NEG00125	0.994783			-	-	-	203.83	172.098	Organic acids and derivatives	forward
N-Acetylmuramate	NEG00126	0.973383			-	-	-	319.276	292.102	Organic oxygen compounds	forward
N-Acetylserine	NEG00127	0.874141			-	-	-	299.601	146.046	Organic acids and derivatives	forward
N-Acetylvaline	NEG00128	0.871393			-	-	-	203.441	158.082	Organic acids and derivatives	forward
N-Alpha-acetyllysine	NEG00129	0.885863			-	-	-	348.605	187.109	Organic acids and derivatives	forward
N-Formyl-L-methionine	NEG00130	0.985813			-	-	-	206.828	176.039	Organic acids and derivatives	forward
N-Methyl-a-aminoisobutyric acid	NEG00131	0.912256			-	-	-	212.663	116.072	Organic acids and derivatives	forward
N-Methylalanine	NEG00132	0.999583			-	-	-	392.604	102.056	Organic acids and derivatives	forward
N-methyl-L-glutamic Acid	NEG00133	0.525469			C6H11NO4	6753-62-4	161.069	266.803	160.061	Organic acids and derivatives	forward
N6-Acetyl-L-lysine	NEG00134	0.715715			C8H16N2O3	692-04-6	188.116	383.378	187.109	Organic acids and derivatives	forward
Oleic acid	NEG00135	0.999913			C18H34O2	112-80-1	282.256	39.4565	281.248	Lipids and lipid-like molecules	forward
Oxoglutaric acid	NEG00136	0.803171			-	-	-	365.647	145.014	Organic acids and derivatives	forward
PE(16:0/18:2(9Z,12Z))	NEG00137	0.412024			-	-	-	144.069	714.507	Lipids and lipid-like molecules	forward
Palmitoleic acid	NEG00138	0.999907			C16H30O2	373-49-9	254.225	39.7664	253.217	Lipids and lipid-like molecules	forward
Pentadecanoic acid	NEG00139	0.99998			C15H30O2	1002-84-2	242.225	52.5337	241.217	Lipids and lipid-like molecules	forward
Petroselinic acid	NEG00140	0.997395			-	-	-	667.25	281.248	Lipids and lipid-like molecules	forward
Phenyllactic acid	NEG00141	0.785073			-	-	-	118.385	165.056	Phenylpropanoids and polyketides	forward
Porphobilinogen	NEG00142	0.730247			C10H14N2O4	487-90-1	226.095	326.463	225.088	Organic nitrogen compounds	forward
Prolyl-Hydroxyproline	NEG00143	0.67626			-	-	-	243.982	227.104	Organic acids and derivatives	forward
Propionic acid	NEG00144	0.999955			-	-	-	182.905	73.0295	Organic acids and derivatives	forward
Prostaglandin D3	NEG00145	0.774077			-	-	-	28.9432	349.205	Lipids and lipid-like molecules	forward
Pseudouridine	NEG00146	0.995663			-	-	-	243.055	243.062	Nucleosides, nucleotides, and analogues	forward
Pyridoxal	NEG00147	0.798864			C8H9NO3	66-72-8	167.058	3.45087	166.051	Organoheterocyclic compounds	forward
Pyridoxine	NEG00148	0.839553			C8H11NO3	65-23-6	169.074	111.568	168.067	Organoheterocyclic compounds	forward
Pyroglutamic acid	NEG00149	0.997975			C5H7NO3	98-79-3	129.043	392.659	128.035	Organic acids and derivatives	forward
Pyrrolidonecarboxylic acid	NEG00150	0.99112			-	-	-	320.448	128.035	Organic acids and derivatives	forward
Quinolinic acid	NEG00151	0.645489			-	-	-	71.1719	166.015	Organoheterocyclic compounds	forward
Ribothymidine	NEG00152	0.737566			-	-	-	94.6642	257.078	Nucleosides, nucleotides, and analogues	forward
Tolmetin	NEG00153	0.862566			C15H15NO3	26171-23-3	257.105	24.143	292.073	Organic oxygen compounds	forward
Saccharopine	NEG00154	0.779727			-	-	-	444.87	275.125	Organic acids and derivatives	forward
Salicylic acid	NEG00155	0.961192			C7H6O3	69-72-7	138.032	39.4358	137.024	Benzenoids	forward
Sarcosine	NEG00156	0.998853			-	-	-	351.173	88.0404	Organic acids and derivatives	forward
Sorbitol	NEG00157	0.570025			-	-	-	297.916	181.072	Organic oxygen compounds	forward
Succinic acid	NEG00158	0.999711			-	-	-	386.259	117.019	Organic acids and derivatives	forward
Succinic acid semialdehyde	NEG00159	0.970712			-	-	-	269.707	101.024	Lipids and lipid-like molecules	forward
Succinic anhydride	NEG00160	0.93931			-	-	-	386.259	99.0087	Organoheterocyclic compounds	forward
Sucrose	NEG00161	0.861786			-	-	-	394.749	341.109	Organic oxygen compounds	forward
Sulfaphenazole	NEG00162	0.765527			C15H14N4O2S	526-08-9	314.084	317.623	313.079	Organoheterocyclic compounds	forward
Taurine	NEG00163	0.95693			-	-	-	142.316	124.007	Organic acids and derivatives	forward
Terephthalic acid	NEG00164	0.997664			C8H6O4	100-21-0	166.027	351.682	165.019	Benzenoids	forward
Threonic acid	NEG00165	0.657912			-	-	-	333.443	135.03	Organic oxygen compounds	forward
Thymidine	NEG00166	0.98724			-	-	-	106.104	241.083	Nucleosides, nucleotides, and analogues	forward
Thymine	NEG00167	0.963773			-	-	-	81.9762	125.036	Organoheterocyclic compounds	forward
Tiglic acid	NEG00168	0.993073			-	-	-	94.9748	99.0452	Lipids and lipid-like molecules	forward
cis-Vaccenic acid	NEG00169	0.5			C18H34O2	506-17-2	282.256	1.69098	281.248	Lipids and lipid-like molecules	reverse
Tridecanoic acid	NEG00170	0.999905			C13H26O2	638-53-9	214.193	40.0513	213.186	Lipids and lipid-like molecules	forward
Tyramine	NEG00171	0.59976			C8H11NO	51-67-2	137.084	211.953	136.077	Benzenoids	forward
Undecanoic acid	NEG00172	0.999647			-	-	-	55.3239	185.154	Lipids and lipid-like molecules	forward
Uracil	NEG00173	0.999575			C4H4N2O2	66-22-8	112.027	92.6772	111.02	Organoheterocyclic compounds	forward
Uridine	NEG00174	0.955471			C9H12N2O6	58-96-8	244.07	163.124	243.063	Nucleosides, nucleotides, and analogues	forward
Valproic acid	NEG00175	0.968647			-	-	-	56.1968	143.108	Lipids and lipid-like molecules	forward
Vorinostat	NEG00176	0.740155			-	-	-	190.273	263.14	Benzenoids	forward
Xanthine	NEG00177	0.997655			C5H4N4O2	69-89-6	152.033	219.518	151.026	Organoheterocyclic compounds	forward
Zalcitabine	NEG00178	0.496637			-	-	-	130.951	210.089	Nucleosides, nucleotides, and analogues	forward
Linoelaidic acid	NEG00179	0.5			-	-	-	3.23433	279.233	Lipids and lipid-like molecules	reverse
gamma-Glutamylleucine	NEG00180	0.579552			-	-	-	356.151	259.13	Organic acids and derivatives	forward
myo-Inositol	NEG00181	0.829667			-	-	-	345.892	179.056	Organic oxygen compounds	forward
p-Cresol sulfate	NEG00182	0.681099			-	-	-	25.3541	187.007	Organic acids and derivatives	forward
	NEG00239		(beta-1-O-[N-(2-formyl-3-chlorophenyl)anthraniloyl]-D-glucupyranuronic acid)	-0.322242	-	-	-	719.057	452.818
	NEG00250		Atoxin a(s)	8.14456	-	-	-	714.807	253.217
	NEG00252		2-hydroxy-3-[4-hydroxy-3-(sulfooxy)phenyl]propanoic acid	-15.6851	-	-	-	714.183	279.233
	NEG00262		Calcium bromide	6.46609	-	-	-	712.367	200.895
	NEG00265		2-Amino-4-hydroxy-6-(D-erythro-1,2,3-trihydroxypropyl)-7,8-dihydropteridine	-6.65295	-	-	-	712.36	256.236
	NEG00271		Phaseolic acid	20.6825	-	-	-	710.524	297.243
	NEG00277		Pyrophosphate	23.6037	-	-	-	709.308	174.955
	NEG00285		Endothion	22.8019	-	-	-	706.868	281.248
	NEG00288		3,5-Dibromo-4-hydroxyphenylpyruvate	20.5068	-	-	-	705.655	338.964
	NEG00291		Vinyl bromide	-1.28737	-	-	-	704.441	107.956
	NEG00295		(beta-1-O-[N-(2-formyl-3-chlorophenyl)anthraniloyl]-D-glucupyranuronic acid)	-0.84008	-	-	-	700.768	452.818
	NEG00296		1-Methylseleno-N-acetyl-D-galactosamine	-2.6889	-	-	-	700.162	299.201
	NEG00303		Calcium bromide	6.46135	-	-	-	697.131	200.895
	NEG00313		Sodium iodate	-3.03241	-	-	-	695.288	198.899
	NEG00323		Phaseolic acid	21.342	-	-	-	691.933	297.243
	NEG00327		Endothion	22.7824	-	-	-	689.814	281.248
	NEG00336		3,5-Dibromo-4-hydroxyphenylpyruvate	20.3716	-	-	-	683.1	338.964
	NEG00343		Pyrophosphate	23.6527	-	-	-	679.431	174.955
	NEG00346		(beta-1-O-[N-(2-formyl-3-chlorophenyl)anthraniloyl]-D-glucupyranuronic acid)	-0.803879	-	-	-	678.527	452.818
	NEG00350		2-hydroxy-3-[4-hydroxy-3-(sulfooxy)phenyl]propanoic acid	-15.7752	-	-	-	677.592	279.233
	NEG00357		Calcium bromide	6.39794	-	-	-	675.179	200.895
	NEG00371		Sodium iodate	-3.0512	-	-	-	670.28	198.899
	NEG00376		Phaseolic acid	21.3809	-	-	-	668.456	297.243
	NEG00378		Atoxin a(s)	7.92336	-	-	-	667.86	253.217
	NEG00384		1-Methylseleno-N-acetyl-D-galactosamine	-2.682	-	-	-	665.1	299.201
	NEG00386		3,5-Dibromo-4-hydroxyphenylpyruvate	20.5582	-	-	-	664.806	338.964
	NEG00387		Vinyl bromide	-1.27588	-	-	-	663.885	107.956
	NEG00389		(beta-1-O-[N-(2-formyl-3-chlorophenyl)anthraniloyl]-D-glucupyranuronic acid)	-0.763779	-	-	-	662.968	452.818
	NEG00413		2-hydroxy-3-[4-hydroxy-3-(sulfooxy)phenyl]propanoic acid	-15.7244	-	-	-	648.309	279.233
	NEG00415		3,5-Dibromo-4-hydroxyphenylpyruvate	20.4933	-	-	-	647.695	338.964
	NEG00426		Pyrophosphate	22.761	-	-	-	642.577	174.955
	NEG00440		Isopentenyl phosphate	-2.13023	-	-	-	637.945	167.119
	NEG00445		Calcium bromide	6.3988	-	-	-	632.43	200.895
	NEG00446		(beta-1-O-[N-(2-formyl-3-chlorophenyl)anthraniloyl]-D-glucupyranuronic acid)	-0.980592	-	-	-	632.42	452.818
	NEG00447		Sodium iodate	-3.38223	-	-	-	632.235	198.899
	NEG00461		3,4,5-trihydroxy-6-({5-hydroxy-7-methoxy-4-oxo-2-phenyl-8-[3,4,5-trihydroxy-6-(hydroxymethyl)oxan-2-yl]-4H-chromen-6-yl}oxy)oxane-2-carboxylic acid	-6.33621	-	-	-	626.334	623.535
	NEG00464		3,5-Dibromo-4-hydroxyphenylpyruvate	20.5036	-	-	-	626.01	338.964
	NEG00468		Endothion	22.8043	-	-	-	625.238	281.248
	NEG00474		3,4-Dichloroaniline	8.48887	-	-	-	624.328	163.025
	NEG00479		1-Methylseleno-N-acetyl-D-galactosamine	-2.58803	-	-	-	623.931	299.202
	NEG00482		2-hydroxy-3-[4-hydroxy-3-(sulfooxy)phenyl]propanoic acid	-15.6835	-	-	-	623.895	279.233
	NEG00489		Phaseolic acid	20.4579	-	-	-	622.702	297.243
	NEG00491		Calcium iodide	-20.5961	-	-	-	622.671	294.888
	NEG00493		Vinyl bromide	-1.2548	-	-	-	622.625	107.956
	NEG00496		2-Aminoadenosine	3.30307	-	-	-	621.789	283.264
	NEG00498		7-Methylinosine	-2.66905	-	-	-	621.245	284.267
	NEG00503		Atoxin a(s)	7.86966	-	-	-	620.844	253.217
	NEG00522		Diphosphate	7.20812	-	-	-	618.405	178.984
	NEG00527		Pyrophosphate	22.3847	-	-	-	617.558	174.954
	NEG00535		(1R,6R)-6-Hydroxy-2-succinylcyclohexa-2,4-diene-1-carboxylate	0.750143	-	-	-	616.846	241.217
	NEG00552		cis-Chlorobenzene dihydrodiol	23.6801	-	-	-	613.584	250.92
	NEG00561		Anilofos	-14.4934	-	-	-	613.152	368.854
	NEG00567		3b-Hydroxy-6b-(3-chloro-2-hydroxy-2-methylbutanoyloxy)-7(11)-eremophilen-12,8b-olide	-6.52322	-	-	-	612.737	401.899
	NEG00585		O-Methylganoderic acid O	-8.33437	-	-	-	612.229	645.837
	NEG00594		Eszopiclone	11.43	-	-	-	611.796	389.82
	NEG00600		Flumiclorac pentyl	-18.7178	-	-	-	611.609	424.862
	NEG00611		Cryolite	5.11217	-	-	-	611.28	210.95
	NEG00615		3,5-Dibromo-4-hydroxybenzoate	23.9095	-	-	-	611.049	296.927
	NEG00616		2,4-Dibromophenol	-6.68908	-	-	-	611.022	252.909
	NEG00651		Sodium molybdate	-14.6504	-	-	-	609.552	206.921
	NEG00656		Chatenaytrienin 1	-6.11215	-	-	-	609.388	513.854
	NEG00658		6-Oxo-2-hydroxy-7-(4'-chlorophenyl)-3,8,8-trichloroocta-2E,4E,7E-trienoate	8.59584	-	-	-	609.062	383.033
	NEG00678		Sorafenib	16.9342	-	-	-	603.575	465.84
	NEG00688		Pyrophosphate	22.4779	-	-	-	600.787	174.954
	NEG00690		Radon-222	-22.6517	-	-	-	600.345	223.002
	NEG00693		Costatone	-24.4386	-	-	-	599.976	395.913
	NEG00698		Molybdate	-3.42521	-	-	-	599.306	162.96
	NEG00701		Polythiazide	-14.2969	-	-	-	598.294	440.883
	NEG00714		Ethylendiamine dihydroiodide	15.8563	-	-	-	596.762	316.935
	NEG00732		N-desmethyltoremifene	-6.73287	-	-	-	593.613	392.938
	NEG00753		(2-{4-[3-(2-chloroethyl)-2,3-diphenyloxiran-2-yl]phenoxy}ethyl)dimethylamine	8.96588	-	-	-	588.381	422.981
	NEG00758		Tetrachloro-cis,cis-mucote	17.7636	-	-	-	587.85	280.902
	NEG00759		Perphezine	-12.0655	-	-	-	587.802	404.971
	NEG00765		Sodium iodate	-3.12328	-	-	-	586.893	198.899
	NEG00771		Isopentenyl phosphate	-1.95497	-	-	-	585.543	167.119
	NEG00773		trans-1,2-Dichloroethene	-24.6243	-	-	-	585.257	97.9482
	NEG00779		Flaviolin	-1.96744	-	-	-	583.999	207.158
	NEG00780		2-hydroxy-3-(sulfooxy)benzoic acid	-24.5486	-	-	-	583.987	235.182
	NEG00794		Selfotel	-22.7406	-	-	-	581.745	224.166
	NEG00795		Trazodone	-16.8482	-	-	-	581.745	372.865
	NEG00796		Dehydrochorismic acid	-23.7922	-	-	-	581.695	225.169
	NEG00797		4-Chloro-17alpha-methyl-17beta-hydroxy-4-androsten-3-one	6.45501	-	-	-	581.292	337.906
	NEG00801		Calcium iodide	-19.3508	-	-	-	581.052	294.888
	NEG00807		Acebutolol hydrochloride	9.69753	-	-	-	579.879	373.898
	NEG00808		Disophenol	-3.55819	-	-	-	579.833	391.908
	NEG00816		Tos-Phe-CH2Cl	7.32857	-	-	-	578.515	352.858
	NEG00837		Tripamide	-11.7079	-	-	-	575.918	370.869
	NEG00839		Safranin	23.817	-	-	-	575.601	351.86
	NEG00843		Bis(4'-chlorophenyl)acetate	17.7653	-	-	-	574.968	282.146
	NEG00849		2-Phosphoglycolate	-19.1893	-	-	-	573.159	157.036
	NEG00857		Cetylpyridinium chloride	16.0517	-	-	-	567.956	359.014
	NEG00862		Disophenol	-3.06076	-	-	-	561.885	391.908
	NEG00876		Validamine 7-phosphate	-11.9799	-	-	-	550.789	258.182
	NEG00877		Bretylium	-15.1652	-	-	-	550.562	244.167
	NEG00878		Cetylpyridinium chloride	16.0654	-	-	-	549.035	359.014
	NEG00885		5-FU	-12.9398	-	-	-	543.109	131.083
	NEG00890		Bis(4'-chlorophenyl)acetate	17.8678	-	-	-	536.163	282.146
	NEG00897		Tripamide	-11.6378	-	-	-	529.663	370.869
	NEG00901		Disophenol	-2.05108	-	-	-	528.65	391.908
	NEG00904		Cetylpyridinium chloride	16.1334	-	-	-	527.079	359.014
	NEG00926		Bis(4'-chlorophenyl)acetate	17.8843	-	-	-	513.11	282.146
	NEG00943		Cetylpyridinium chloride	16.1276	-	-	-	502.964	359.014
	NEG00946		Glucosylceramide (d18:1/25:0)	-23.9249	-	-	-	501.119	827.268
	NEG00950		Disophenol	-2.02243	-	-	-	497.24	391.908
	NEG00975		Cetylpyridinium chloride	16.1402	-	-	-	481.212	359.014
	NEG00979		Ustiloxin	14.4999	-	-	-	480.408	674.749
	NEG00981		Trichilin A	18.8667	-	-	-	480.087	675.752
	NEG00983		Cucurbitacin A	-20.0159	-	-	-	479.89	575.698
	NEG00985		alpha-Ergocryptine	-7.03305	-	-	-	479.754	576.702
	NEG00991		Atractyloside H	12.6693	-	-	-	476.012	711.777
	NEG00992		N1,N5,N10-Tri(hydroxyferuloyl) spermidine	12.2545	-	-	-	475.919	722.766
	NEG01004		4-Amino-5-hydroxymethyl-2-methylpyrimidine diphosphate	0.926432	-	-	-	474.289	300.123
	NEG01015		Coproporphyrinogen III	-13.6189	-	-	-	469.556	661.755
	NEG01021		3alpha,7alpha,12alpha-trihydroxy-5beta-cholestanate	9.05306	-	-	-	467.952	450.664
	NEG01024		dUDP	-3.04345	-	-	-	466.63	389.168
	NEG01035		Bofousine	7.85752	-	-	-	462.054	565.729
	NEG01036		TG(14:0/15:0/20:3(5Z,8Z,11Z))	3.32497	-	-	-	462.008	816.328
	NEG01037		Disophenol	-1.31347	-	-	-	461.82	391.909
	NEG01042		Rifamycin S	-3.72876	-	-	-	459.492	696.757
	NEG01046		Digoxigenin bisdigitoxoside	15.5436	-	-	-	458.204	651.814
	NEG01047		Quinclorac	-14.3071	-	-	-	457.555	243.062
	NEG01052		Cetylpyridinium chloride	16.1372	-	-	-	455.67	359.014
	NEG01055		dCDP	-2.53991	-	-	-	454.435	388.183
	NEG01057		2-epi-5-epi-Valiolone 7-phosphate	11.0519	-	-	-	453.519	273.157
	NEG01068		Disul	24.3199	-	-	-	451.365	288.131
	NEG01074		PE-NMe2(18:0/24:0)	7.78307	-	-	-	450.067	861.31
	NEG01077		N-Oleoyl phenylalanine	2.81693	-	-	-	449.762	430.653
	NEG01086		Diloxanide furoate	-24.388	-	-	-	446.858	329.147
	NEG01094		Homotrypanothione disulfide	-17.3549	-	-	-	445.519	736.868
	NEG01100		S-(4-Bromophenyl)-mercaptopyruvate	6.02146	-	-	-	444.932	276.128
	NEG01102		L-Ascorbate 6-phosphate	13.1835	-	-	-	444.87	257.115
	NEG01120		PE-NMe2(24:1(15Z)/24:1(15Z))	16.417	-	-	-	441.06	941.449
	NEG01122		2-epi-5-epi-Valiolone 7-phosphate	10.9746	-	-	-	440.907	273.157
	NEG01123		Quinclorac	21.2602	-	-	-	440.684	243.071
	NEG01136		Disophenol	-1.2527	-	-	-	437.695	391.909
	NEG01138		2-(3,5-Dichlorophenylcarbamoyl)-1,2-dimethylcyclopropane-1-carboxylic acid	23.5815	-	-	-	437.037	303.168
	NEG01139		Cetylpyridinium chloride	16.1546	-	-	-	437.031	359.014
	NEG01144		Bis(4'-chlorophenyl)acetate	17.7851	-	-	-	435.418	282.146
	NEG01153		beta-2,3,5,6-Tetrachloro-1,4-cyclohexanediol	13.4226	-	-	-	433.509	254.949
	NEG01156		Chloroquine	8.23423	-	-	-	433.079	320.882
	NEG01157		Campesteryl alpha-linolenate	0.0288621	-	-	-	432.96	662.102
	NEG01160		Physalolactone	-19.5565	-	-	-	432.647	540.054
	NEG01168		Lofexidine	-9.98316	-	-	-	431.899	260.137
	NEG01177		2,2-Dibromo-2-cyanoacetamide	-13.2296	-	-	-	431.581	242.873
	NEG01202		p-N,N-(Dimethylamino)phenyldiazonium fluoroborate	-23.0731	-	-	-	430.399	235.992
	NEG01213		Transfluthrin	-2.03735	-	-	-	430	372.161
	NEG01215		TG(14:0/20:3(5Z,8Z,11Z)/o-18:0)	13.8523	-	-	-	430	844.435
	NEG01216		Sedoheptulose 1,7-bisphosphate	21.6842	-	-	-	429.861	371.157
	NEG01245		2,4-Dibromophenol	16.0427	-	-	-	429.069	252.915
	NEG01265		Hydrogenobyrite	-16.0935	-	-	-	427.239	881.969
	NEG01267		Clomipramine	4.18	-	-	-	426.642	315.861
	NEG01272		Fluthiacet	-2.68407	-	-	-	426.625	390.859
	NEG01283		Oxycodone hydrochloride	-24.422	-	-	-	426.025	352.823
	NEG01287		Calcium iodide	-9.92447	-	-	-	426.024	294.891
	NEG01303		LysoPC(22:2(13Z,16Z))	-11.9393	-	-	-	425.44	576.758
	NEG01314		Chlorprothixene	-24.5725	-	-	-	425.428	316.86
	NEG01315		Magenta	2.92751	-	-	-	425.425	338.854
	NEG01325		Cyclophosphamide	-18.6686	-	-	-	423.035	280.103
	NEG01336		Selfotel	-22.7403	-	-	-	420.187	224.166
	NEG01348		4,6-Dichloro-3-methyl-cis-1,2-dihydroxycyclohexa-3,5-diene	20.0205	-	-	-	418.655	196.054
	NEG01351		Cetylpyridinium chloride	16.0672	-	-	-	418.625	359.014
	NEG01362		Dehydrochorismic acid	-23.2635	-	-	-	417.671	225.169
	NEG01363		MC-7181	22.0848	-	-	-	417.66	361.137
	NEG01374		2-Amino-7,8-dihydro-4-hydroxy-6-(diphosphooxymethyl)pteridine	1.48047	-	-	-	415.459	356.146
	NEG01375		Dichlorphemide	16.2637	-	-	-	415.31	306.171
	NEG01377		3-Bromo-tyrosine	1.10966	-	-	-	414.756	261.092
	NEG01390		2,2-Dibromo-2-cyanoacetamide	-13.2435	-	-	-	413.353	242.873
	NEG01391		3,5-Dinitrosalicylic acid	-16.2912	-	-	-	413.219	229.119
	NEG01409		2-Deoxy-D-ribose 1,5-bisphosphate	-2.85234	-	-	-	410.259	295.097
	NEG01422		Trinitrotoluene	-14.4493	-	-	-	409.377	228.135
	NEG01430		5-O-phosphonato-alpha-D-ribofuranosyl Diphosphate(5-)	-8.97524	-	-	-	408.74	386.033
	NEG01439		2-Furylmercury chloride	-2.89481	-	-	-	407.339	304.115
	NEG01447		Carfentrazone	-22.1145	-	-	-	405.363	385.137
	NEG01466		Roxarsone	8.93425	-	-	-	404	264.046
	NEG01482		trans-1,2-Dichloroethene	-24.4461	-	-	-	402.969	97.9482
	NEG01507		1D-myo-inositol 1,4-bisphosphate(4-)	-0.42181	-	-	-	400.857	337.091
	NEG01528		Isopentenyl diphosphate	-24.7906	-	-	-	400.584	247.093
	NEG01534		Propyzamide	-6.42496	-	-	-	400.433	257.133
	NEG01535		N'-Phosphoguanidinoethyl methyl phosphate	-15.955	-	-	-	400.433	278.112
	NEG01548		UDP-glucose	10.0681	-	-	-	399.959	567.315
	NEG01549		GDP-L-fucose	6.73522	-	-	-	399.959	590.353
	NEG01552		CDP-ethanolamine	12.4434	-	-	-	399.702	447.257
	NEG01562		4-Amino-5-hydroxymethyl-2-methylpyrimidine diphosphate	-7.34725	-	-	-	398.169	300.12
	NEG01566		Cetylpyridinium chloride	16.0901	-	-	-	398.13	359.014
	NEG01567		4-Bromophenylacetate	-0.806426	-	-	-	397.932	216.051
	NEG01568		Phosphoenol-4-deoxy-3-tetrulosote	-12.7752	-	-	-	397.667	199.073
	NEG01571		TG(15:0/22:5(4Z,7Z,10Z,13Z,16Z)/o-18:0)	-3.99368	-	-	-	397.538	882.469
	NEG01572		Pentacosanoylglycine	19.5879	-	-	-	397.524	440.73
	NEG01581		Quinclorac	-12.5232	-	-	-	396.304	243.062
	NEG01582		7,8-Dihydroneopterin 3'-triphosphate	2.05883	-	-	-	396.012	496.179
	NEG01600		ADPribose 2'-phosphate	-14.6075	-	-	-	395.695	640.294
	NEG01620		Didecyldimethylammonium chloride	19.9957	-	-	-	395.106	363.091
	NEG01628		Perfluorohexane sulfonic acid	19.5742	-	-	-	394.749	401.13
	NEG01633		6,6'-Dibromoindigotin	7.32985	-	-	-	394.749	421.065
	NEG01652		Bortezomib	4.70871	-	-	-	394.744	385.246
	NEG01659		Chlorobenzilate	10.0278	-	-	-	394.562	326.197
	NEG01682		1-Carboxyvinyl carboxyphosphote	-22.8373	-	-	-	393.482	197.055
	NEG01686		N-(3,5-Dichlorophenyl)succinimide	-15.1229	-	-	-	393.264	245.078
	NEG01691		Disul	-15.895	-	-	-	392.923	288.12
	NEG01699		4,6-Dichloro-3-methyl-cis-1,2-dihydroxycyclohexa-3,5-diene	19.5713	-	-	-	392.812	196.054
	NEG01727		Dichlorphemide	14.9361	-	-	-	392.265	306.171
	NEG01730		O-Phosphorylhydroxylamine	23.4422	-	-	-	392.164	114.02
	NEG01737		Flupropate	10.0874	-	-	-	391.983	147.049
	NEG01740		Pyrrolnitrin	3.46025	-	-	-	391.92	258.081
	NEG01767		Bretylium	-15.6982	-	-	-	390.743	244.167
	NEG01769		trans-1,2-Dichloroethene	-24.9775	-	-	-	390.202	97.9482
	NEG01772		Chlorfensulphide	11.7541	-	-	-	389.642	353.078
	NEG01774		L-Glutamyl 5-phosphate	7.29674	-	-	-	389.632	228.118
	NEG01777		Disodium malate	-11.4978	-	-	-	389.422	179.056
	NEG01793		4-Amino-5-hydroxymethyl-2-methylpyrimidine diphosphate	-7.00976	-	-	-	387.438	300.12
	NEG01807		5-FU	-12.8596	-	-	-	386.446	131.083
	NEG01818		Cacodylate	-23.825	-	-	-	385.808	139.001
	NEG01828		Procymidone	-18.7826	-	-	-	384.397	285.14
	NEG01846		Sodium hexafluorosilicate	-16.9003	-	-	-	382.707	189.06
	NEG01865		Chloranocryl	1.45766	-	-	-	379.432	231.098
	NEG01871		Didecyldimethylammonium chloride	10.8471	-	-	-	379.099	363.087
	NEG01874		Risedronic acid	19.8047	-	-	-	378.453	284.125
	NEG01875		3,4,5-trihydroxy-6-[2,3,4-trihydroxy-5-(3,5,7-trihydroxy-4-oxo-4H-chromen-2-yl)phenoxy]oxane-2-carboxylic acid	-11.94	-	-	-	378.156	511.361
	NEG01878		4,6-Dichloro-3-methyl-cis-1,2-dihydroxycyclohexa-3,5-diene	19.4218	-	-	-	377.514	196.054
	NEG01881		GDP-3,6-dideoxy-D-galactose	14.1689	-	-	-	377.496	574.358
	NEG01882		Polidocanol	3.33791	-	-	-	377.496	583.817
	NEG01883		Bifenox	-10.9231	-	-	-	377.494	343.135
	NEG01892		Phosphophosphite	-5.69344	-	-	-	376.242	276.139
	NEG01900		Bluensidine 6-phosphate	-24.6061	-	-	-	375.444	345.215
	NEG01904		3-Iodo-L-tyrosine	20.7899	-	-	-	374.969	308.099
	NEG01921		O-Phosphorylhydroxylamine	23.2799	-	-	-	373.186	114.02
	NEG01927		Apraclonidine	8.24745	-	-	-	372.806	246.118
	NEG01934		Aminopyrrolnitrin	5.85689	-	-	-	372.664	228.099
	NEG01945		Tiron	-13.3887	-	-	-	371.983	315.204
	NEG01947		Cetylpyridinium chloride	16.1173	-	-	-	371.638	359.014
	NEG01951		Bretylium	-15.7185	-	-	-	370.914	244.167
	NEG01953		Tolclofos-methyl	6.31119	-	-	-	370.697	302.136
	NEG01965		Trifluoromethanesulfonic acid	21.2947	-	-	-	369.13	151.087
	NEG01969		Validamine 7-phosphate	-12.1532	-	-	-	368.322	258.182
	NEG01972		Ifosfamide	-1.50536	-	-	-	367.886	262.093
	NEG01975		1-Hydroxy-2-methyl-2-butenyl 4-diphosphate	-8.22693	-	-	-	367.409	263.097
	NEG01977		Molybdate	-5.6716	-	-	-	366.681	166.996
	NEG01982		Tetrafluoroethylene	21.8114	-	-	-	366.285	101.024
	NEG01983		Barban	-13.8552	-	-	-	366.046	259.104
	NEG01987		Oxapyrazon	-20.756	-	-	-	365.88	339.114
	NEG02000		2-Deoxy-D-ribose 1-phosphate	-13.0343	-	-	-	364.447	215.115
	NEG02001		1,2-Bis(chloromethoxy)ethane	-17.4143	-	-	-	364.298	160.016
	NEG02009		p-Chloromercuribenzoate	-3.56123	-	-	-	362.867	358.162
	NEG02034		2-Phosphoglycolate	-19.9331	-	-	-	359.845	157.035
	NEG02037		O-Phospho-L-serine	-14.1405	-	-	-	359.64	186.077
	NEG02048		Guabenz	18.1759	-	-	-	359.008	232.093
	NEG02061		Phosphoenolpyruvate	7.29459	-	-	-	357.774	169.051
	NEG02065		2-Deoxy-D-ribose 1,5-bisphosphate	-2.75537	-	-	-	357.596	295.097
	NEG02074		2-Amino-7,8-dihydro-4-hydroxy-6-(diphosphooxymethyl)pteridine	1.6191	-	-	-	357.168	356.146
	NEG02076		2,6-Dichlorophenolindophenol sodium salt	22.8116	-	-	-	357.123	291.091
	NEG02079		Phosphophosphite	-5.65156	-	-	-	356.745	276.139
	NEG02091		Lofexidine	-24.0391	-	-	-	356.425	260.133
	NEG02095		Perphezine	-12.7674	-	-	-	355.953	404.971
	NEG02101		4,6-Dichloro-3-methyl-cis-1,2-dihydroxycyclohexa-3,5-diene	18.8577	-	-	-	355.9	196.054
	NEG02103		Bis(4'-chlorophenyl)acetate	16.4475	-	-	-	355.9	282.146
	NEG02107		Molybdate	-3.80934	-	-	-	355.364	162.96
	NEG02114		N-desmethyltoremifene	-6.77344	-	-	-	355.147	392.938
	NEG02120		4-Bromophenylacetate	-1.17099	-	-	-	354.521	216.051
	NEG02123		Cer(d18:0/16:0)	-20.0421	-	-	-	354.445	540.913
	NEG02125		1-Hydroxy-2-methyl-2-butenyl 4-diphosphate	-6.93327	-	-	-	354.305	263.097
	NEG02136		Dichlorphemide	14.0822	-	-	-	353.807	306.17
	NEG02146		Cer(d18:0/18:0)	-2.03722	-	-	-	353.504	568.976
	NEG02150		Dehydrochorismic acid	-24.6189	-	-	-	353.018	225.169
	NEG02151		CDP-DG(a-13:0/i-14:0)	-0.621212	-	-	-	352.915	884.958
	NEG02157		Selfotel	-22.7397	-	-	-	352.404	224.166
	NEG02163		Isopentenyl phosphate	-1.98854	-	-	-	352.083	167.119
	NEG02191		PE(16:1(9Z)/18:1(11Z))	4.68373	-	-	-	350.059	717.005
	NEG02193		Haloperidol glucuronide	6.1268	-	-	-	349.633	552.999
	NEG02198		2,2',5,5'-Tetrachlorobenzidine	-11.2354	-	-	-	348.824	323.021
	NEG02201		Nitrogen mustard	5.45981	-	-	-	348.716	157.062
	NEG02202		PS(15:0/16:1(9Z))	6.73907	-	-	-	348.605	720.95
	NEG02209		Iopodic acid	-15.9913	-	-	-	348.111	598.955
	NEG02210		Tetrachloro-cis,cis-mucote	18.0535	-	-	-	347.846	280.902
	NEG02218		PS(15:0/22:4(7Z,10Z,13Z,16Z))	-18.7843	-	-	-	346.45	799.044
	NEG02223		Astin I	16.5904	-	-	-	346.13	553.036
	NEG02227		Hoffmanniolide	-22.5932	-	-	-	345.825	880.047
	NEG02238		Soyacerebroside I	7.2658	-	-	-	345.28	715.037
	NEG02240		AS 1-5	-4.06343	-	-	-	345.28	717.045
	NEG02241		PE-NMe(11M3/9D3)	-4.25259	-	-	-	345.28	797.04
	NEG02246		PG(16:0/22:5(4Z,7Z,10Z,13Z,16Z))	-16.791	-	-	-	345.248	798.044
	NEG02248		1D-myo-Inositol 1,5-bis(diphosphate) 2,3,4,6-tetrakisphosphate	2.36012	-	-	-	344.682	821.004
	NEG02250		Fluoroimide	11.3218	-	-	-	344.673	261.059
	NEG02255		Permanganate	23.6158	-	-	-	344.385	127.001
	NEG02261		Chlorophyll d	16.6216	-	-	-	344.122	897.511
	NEG02266		3-phosphonato-D-glyceroyl Phosphate(4-)	1.56566	-	-	-	344.08	263.013
	NEG02281		PE(14:0/22:5(4Z,7Z,10Z,13Z,16Z))	6.92107	-	-	-	343.476	738.998
	NEG02282		5-Phenyl-1,3-pentadiyne	-2.5561	-	-	-	343.473	141.188
	NEG02285		Novclobiocin 104	-3.18458	-	-	-	343.47	591.023
	NEG02287		Chinenoside VI	-13.3194	-	-	-	343.44	904.01
	NEG02322		1,2-Di-O-myristoyl-3-O-(6-sulfoquinovopyranosyl)glycerol	-18.8473	-	-	-	341.647	740.003
	NEG02329		PS(18:3(6Z,9Z,12Z)/18:4(6Z,9Z,12Z,15Z))	12.2493	-	-	-	341.116	778.994
	NEG02331		(2'S)-Deoxymyxol 2'-(2,4-di-O-methyl-alpha-L-fucoside)	-10.7472	-	-	-	341.099	744.065
	NEG02337		PGP(16:1(9Z)/22:6(4Z,7Z,10Z,13Z,16Z,19Z))	-24.3645	-	-	-	341.087	873.984
	NEG02344		DG(20:1n9/0:0/18:2n6)	-16.1475	-	-	-	340.531	662.062
	NEG02347		Chlomethoxyfen	7.72736	-	-	-	339.385	315.131
	NEG02352		Cer(d18:0/18:0)	-1.41936	-	-	-	337.95	568.976
	NEG02354		2-C-Methyl-D-erythritol 2,4-cyclodiphosphate	-0.467268	-	-	-	337.684	279.098
	NEG02356		Selfotel	-22.9069	-	-	-	337.647	224.166
	NEG02386		O-Phosphorylhydroxylamine	23.3475	-	-	-	335.116	114.02
	NEG02396		O-phosphonato-L-homoserine(2-)	-15.8322	-	-	-	334.413	198.088
	NEG02397		1,2-Bis(chloromethoxy)ethane	-17.6303	-	-	-	334.323	160.016
	NEG02402		3,4-Dihydroxymandelate	6.71352	-	-	-	333.7	185.155
	NEG02403		2-Oxo-4-phosphonobutanoate	10.1583	-	-	-	333.556	183.078
	NEG02404		4-Chloro-17alpha-methyl-17beta-hydroxy-4-androsten-3-one	5.7641	-	-	-	333.517	337.905
	NEG02415		Squalamine	23.7646	-	-	-	332.061	628.984
	NEG02425		Atoxin a(s)	7.52569	-	-	-	331.363	253.217
	NEG02431		Diloxanide furoate	-23.3878	-	-	-	330.68	329.147
	NEG02455		2-Deoxy-D-ribose 1,5-bisphosphate	-2.89651	-	-	-	329.477	295.097
	NEG02476		GDP-D-glycero-alpha-D-manno-heptose	-18.6833	-	-	-	328.946	636.363
	NEG02478		Sodium sulfate	-23.1471	-	-	-	328.849	143.046
	NEG02479		Chlorobenzilate	9.55616	-	-	-	328.849	326.197
	NEG02490		UDP-glucose	9.6356	-	-	-	328.753	567.315
	NEG02496		Risedronic acid	-15.9777	-	-	-	328.452	284.115
	NEG02511		Captafol	11.2384	-	-	-	328.165	350.072
	NEG02519		Lamotrigine	-4.90143	-	-	-	327.731	257.097
	NEG02533		Nitrofen	23.5065	-	-	-	327.2	285.109
	NEG02536		Cobalt sulfate	-3.01684	-	-	-	326.865	282.109
	NEG02541		UDP-2,3-diacetamido-2,3-dideoxy-alpha-D-glucurote	-24.8133	-	-	-	326.583	663.38
	NEG02562		2,6-Dichloro-4'-biphenylol	-24.1834	-	-	-	324.579	240.099
	NEG02577		Trichlormethine	22.3391	-	-	-	323.38	241.999
	NEG02598		3'-Phosphoadenylylselete	2.78781	-	-	-	322.708	555.168
	NEG02612		1-Carboxyvinyl carboxyphosphote	-11.6219	-	-	-	321.52	197.057
	NEG02620		1,2-Bis(chloromethoxy)ethane	-17.2044	-	-	-	320.617	160.016
	NEG02622		Cetylpyridinium chloride	16.1652	-	-	-	320.527	359.014
	NEG02629		Nitrogen mustard N-oxide	-19.2814	-	-	-	320.02	173.057
	NEG02638		Ribose-1-arsenate	21.2333	-	-	-	319.104	275.071
	NEG02639		4-Ketocyclophosphamide	-10.1663	-	-	-	319.104	276.074
	NEG02662		Aminopyrrolnitrin	7.64946	-	-	-	317.099	228.099
	NEG02664		(+)-Chebulic acid	12.5873	-	-	-	317.038	357.25
	NEG02672		2-Deoxy-D-ribose 1,5-bisphosphate	-2.98662	-	-	-	315.752	295.097
	NEG02673		Sulfur mustard	-22.9079	-	-	-	315.597	160.081
	NEG02677		O-phosphonato-L-homoserine(2-)	-14.4628	-	-	-	315.207	198.088
	NEG02684		4-Amino-5-hydroxymethyl-2-methylpyrimidine diphosphate	-7.0655	-	-	-	314.67	300.12
	NEG02700		Methylselenopyruvate	7.57641	-	-	-	313.731	182.057
	NEG02718		Cobalt sulfate	-3.09678	-	-	-	312.825	282.109
	NEG02724		1-[2-Bromo-1-(4-chlorophenyl)ethenyl]-2-chlorobenzene	3.73447	-	-	-	312.603	329.04
	NEG02740		Radon-222	22.8487	-	-	-	311.646	223.012
	NEG02753		L-Selenocysteine	8.52711	-	-	-	311.232	169.062
	NEG02757		Trimethylselenonium	10.2919	-	-	-	311.06	125.072
	NEG02759		4,5-Dichloro-3H-1,3-dithiol-2-one	2.99891	-	-	-	311.06	188.076
	NEG02767		Chlorobenzilate	9.46453	-	-	-	310.781	326.197
	NEG02769		Selfotel	-22.7689	-	-	-	310.673	224.166
	NEG02770		Dehydrochorismic acid	-23.8655	-	-	-	310.673	225.169
	NEG02786		Arsenobetaine	16.655	-	-	-	310.125	179.071
	NEG02789		2-hydroxy-3-(sulfooxy)benzoic acid	-24.4744	-	-	-	310.125	235.182
	NEG02797		2-(6-carboxy-3,4,5-trihydroxyoxan-2-yl)propanedioic acid	20.5939	-	-	-	310.063	281.198
	NEG02803		Clindamycin phosphate	-11.6813	-	-	-	310.002	505.964
	NEG02809		Phosphoenol-4-deoxy-3-tetrulosote	-12.6335	-	-	-	309.803	199.073
	NEG02814		Ferricyanide	3.89146	-	-	-	309.671	212.958
	NEG02827		Chloramphenicol 3-acetate	-17.1119	-	-	-	309.594	366.167
	NEG02829		5-Phospho-alpha-D-ribose 1-diphosphate	20.013	-	-	-	309.594	391.085
	NEG02838		Isopentenyl phosphate	-1.9657	-	-	-	309.578	167.119
	NEG02839		Digalacturote	-13.8023	-	-	-	309.549	371.266
	NEG02843		N-Carbamoyl glucuronide lorcaserin	-4.57919	-	-	-	309.529	410.909
	NEG02850		Avadharidine	-1.17082	-	-	-	309.529	686.811
	NEG02860		S-(PGA1)-glutathione	5.61323	-	-	-	309.493	644.8
	NEG02874		Nemopride	3.30458	-	-	-	309.393	388.912
	NEG02875		Roflumilast N-oxide	-0.128011	-	-	-	309.393	420.214
	NEG02886		Benzthiazide	4.29978	-	-	-	309.22	432.947
	NEG02892		Sepiolite	11.7382	-	-	-	309.216	648.845
	NEG02895		19-Chloroproansamitocin	-4.6228	-	-	-	309.199	478.983
	NEG02898		dTDP-4-oxo-2,3,6-trideoxy-D-glucose	-4.26973	-	-	-	309.172	515.32
	NEG02915		1-Methylseleno-N-acetyl-D-galactosamine	21.6212	-	-	-	309	299.209
	NEG02917		L-3,4-Dihydroxybutan-2-one 4-phosphate	7.73051	-	-	-	308.964	185.093
	NEG02920		6-Phospho-2-dehydro-D-glucote	-6.79277	-	-	-	308.964	275.125
	NEG02937		Triphosphate	6.07589	-	-	-	308.868	258.964
	NEG02953		Butefine hydrochloride	20.6981	-	-	-	308.784	354.943
	NEG02957		LDS-751	17.3508	-	-	-	308.784	435.951
	NEG02959		Melleolide L	21.3223	-	-	-	308.784	451.926
	NEG02963		Indomethacin acyl glucuronide	7.32396	-	-	-	308.784	534.923
	NEG02968		PE-NMe(14:1(9Z)/14:1(9Z))	13.2611	-	-	-	308.784	646.875
	NEG02969		Glycerol 1-(9Z-octadecenoate) 2-tetradecanoate 3-phosphate	-6.50433	-	-	-	308.784	647.878
	NEG02970		PE(14:1(9Z)/15:0)	6.07351	-	-	-	308.784	648.875
	NEG02971		Mycimicin II	-8.11459	-	-	-	308.784	728.88
	NEG02986		Adenylated molybdopterin	-15.3062	-	-	-	308.622	725.554
	NEG02991		(6R*,8S*)-6,8-Tetratriacontanediol	22.9508	-	-	-	308.57	511.937
	NEG02993		Tiron	-13.5018	-	-	-	308.563	315.204
	NEG03001		2-Aminoethylarsote	21.6752	-	-	-	308.474	170.022
	NEG03002		3-Bromosulfolane	12.4666	-	-	-	308.474	200.076
	NEG03005		4-Bromophenylacetate	-21.4803	-	-	-	308.443	216.047
	NEG03006		Monobromobisphenol A	-8.73226	-	-	-	308.443	308.187
	NEG03009		Isopentenyl diphosphate	-24.1929	-	-	-	308.441	247.093
	NEG03030		Hydroxyclomipramine glucuronide	-7.21153	-	-	-	308.082	507.98
	NEG03037		Butachlor	-13.5402	-	-	-	307.93	312.85
	NEG03041		D-Ribose 5-phosphate	2.36769	-	-	-	307.722	231.118
	NEG03043		Fenpiclonil	-20.0431	-	-	-	307.705	238.087
	NEG03048		Bis(4-nitrophenyl)phosphate	-20.0125	-	-	-	307.593	341.183
	NEG03049		Aurothioglucose	1.22621	-	-	-	307.593	393.188
	NEG03065		2-C-Methyl-D-erythritol 2,4-cyclodiphosphate	14.3102	-	-	-	306.974	279.102
	NEG03073		Furcozole-cis	24.9152	-	-	-	306.626	397.209
	NEG03081		Citreovirone	23.212	-	-	-	306.366	294.157
	NEG03092		CDP-4-dehydro-3,6-dideoxy-D-glucose	13.1225	-	-	-	305.749	532.317
	NEG03102		2-Oxo-4-phosphonobutanoate	10.1189	-	-	-	305.226	183.078
	NEG03103		L-Ascorbate 6-phosphate	12.4425	-	-	-	305.183	257.114
	NEG03104		Tetrafluoroethylene	22.2102	-	-	-	305.132	101.024
	NEG03111		Bromobenzene-2,3-dihydrodiol	20.5029	-	-	-	304.568	192.034
	NEG03112		Disodium malate	-11.5045	-	-	-	304.512	179.056
	NEG03120		Bis(4'-chlorophenyl)acetate	17.5392	-	-	-	304.18	282.146
	NEG03125		Nornitrogen mustard	4.12601	-	-	-	304.015	143.035
	NEG03142		Cetylpyridinium chloride	16.1751	-	-	-	303.426	359.014
	NEG03144		3'-Phosphoadenylyl sulfate	0.947056	-	-	-	303.385	508.272
	NEG03167		2,6-Dichloro-para-phenylenediamine	-8.14302	-	-	-	302.129	178.037
	NEG03173		Flupropate	10.2621	-	-	-	301.48	147.049
	NEG03179		Clofentezine	-5.9069	-	-	-	300.498	304.152
	NEG03188		DG(18:2(9Z,12Z)/24:1(15Z)/0:0)	-23.3399	-	-	-	299.757	704.12
	NEG03193		dUTP	-21.0652	-	-	-	299.7	469.139
	NEG03207		3-Iodo-L-tyrosine	20.7443	-	-	-	299.464	308.099
	NEG03209		DG(22:4(7Z,10Z,13Z,16Z)/22:5(4Z,7Z,10Z,13Z,16Z)/0:0)	8.60766	-	-	-	299.372	720.101
	NEG03227		Roxarsone	17.3009	-	-	-	299.296	264.048
	NEG03240		Bismuth	2.22074	-	-	-	299.043	209.988
	NEG03253		2,4-Dichloro-cis,cis-mucote	-5.85597	-	-	-	298.497	212.006
	NEG03257		Pyrrolnitrin	11.8007	-	-	-	298.098	258.083
	NEG03278		Radium-224	-16.2277	-	-	-	295.429	227.004
	NEG03283		trans-1,2-Dichloroethene	-24.8963	-	-	-	294.449	97.9482
	NEG03299		Pipobroman	-0.602018	-	-	-	293.614	357.061
	NEG03301		ORG 20599	2.60796	-	-	-	293.614	439.051
	NEG03304		Phosphoenol-4-deoxy-3-tetrulosote	-12.1132	-	-	-	293.603	199.073
	NEG03305		3-Bromosulfolane	13.7078	-	-	-	293.603	200.076
	NEG03306		Methazole	-2.03586	-	-	-	293.603	262.068
	NEG03343		Aurothioglucose	0.201124	-	-	-	291.774	393.187
	NEG03358		Bromobenzene-2,3-dihydrodiol	-0.341883	-	-	-	290.539	192.03
	NEG03362		Selfotel	-22.7301	-	-	-	289.925	224.166
	NEG03384		2-Phosphoglycolate	-19.668	-	-	-	285.557	157.036
	NEG03398		3-(Phosphoacetylamido)-L-alanine	17.3639	-	-	-	283.873	243.135
	NEG03401		Tetrachloro-cis,cis-mucote	17.599	-	-	-	283.685	280.902
	NEG03410		Sodium iodate	-2.89824	-	-	-	282.848	198.899
	NEG03422		3,5-Dinitrosalicylic acid	-16.3139	-	-	-	282.325	229.119
	NEG03442		IDP	14.989	-	-	-	281.522	429.2
	NEG03449		Talampicillin hydrochloride	24.3902	-	-	-	281.232	519.002
	NEG03451		Cetylpyridinium chloride	16.1406	-	-	-	281.189	359.014
	NEG03460		Dehydrochorismic acid	-23.0064	-	-	-	279.72	225.169
	NEG03463		O-Phosphorylhydroxylamine	23.5116	-	-	-	278.933	114.02
	NEG03472		Cyanotriphenylborate	-24.1251	-	-	-	276.615	292.13
	NEG03484		Risedronic acid	20.1373	-	-	-	274.351	284.125
	NEG03486		Diloxanide furoate	-0.392655	-	-	-	274.274	329.155
	NEG03492		Bromodichloromethane	1.69383	-	-	-	273.7	164.836
	NEG03517		Dichlorphemide	14.3196	-	-	-	271.591	306.17
	NEG03518		5-Fluorodeoxyuridine monophosphate	4.56994	-	-	-	271.524	327.181
	NEG03520		Karakin	9.77509	-	-	-	271.479	484.35
	NEG03521		Nornitrogen mustard	11.3974	-	-	-	271.455	143.036
	NEG03525		Quinclorac	-12.7389	-	-	-	270.772	243.062
	NEG03530		Chloroneb	-10.6409	-	-	-	270.426	208.059
	NEG03534		Sodium L-ascorbic acid 2-phosphate	9.74569	-	-	-	270.158	326.084
	NEG03545		DCEBIO	-10.8961	-	-	-	269.978	232.083
	NEG03546		Bis(4'-chlorophenyl)acetate	16.3515	-	-	-	269.978	282.146
	NEG03553		Monobromobisphenol A	-11.0839	-	-	-	269.772	308.186
	NEG03554		L-Selenocysteine	8.36094	-	-	-	269.733	169.062
	NEG03556		2-(N-Ethyl-perfluorooctane sulfanamido) acetic acid	-10.5879	-	-	-	269.733	586.235
	NEG03566		Selfotel	-22.8187	-	-	-	269.707	224.166
	NEG03577		Chlorobenzilate	9.41323	-	-	-	269.537	326.197
	NEG03593		3,3'-Dichlorobenzidine	21.1085	-	-	-	269.465	254.14
	NEG03594		Ifosfamide	-0.0682813	-	-	-	269.465	262.093
	NEG03606		Roflumilast N-oxide	-0.209016	-	-	-	269.425	420.214
	NEG03609		O-Phospho-L-serine	-14.531	-	-	-	269.365	186.077
	NEG03627		Zoledronate	14.4567	-	-	-	268.798	273.101
	NEG03630		Pamidrote	7.18932	-	-	-	268.75	236.078
	NEG03646		N'-Phosphoguanidinoethyl methyl phosphate	-8.48912	-	-	-	266.989	278.114
	NEG03654		N,N-Diethyl-2-[4-[6-methoxy-2-(4-methoxyphenyl)-1H-inden-3-yl]phenoxy]ethamine hydrochloride	-2.22486	-	-	-	266.337	481.044
	NEG03655		2-Oxosuccimate	-18.3917	-	-	-	266.261	132.092
	NEG03666		Potassium iodide	18.2978	-	-	-	264.844	167.013
	NEG03672		Benoxacor	2.241	-	-	-	263.846	261.124
	NEG03683		Tetrachloro-cis,cis-mucote	17.5939	-	-	-	262.351	280.902
	NEG03686		Pyridinitril	21.7514	-	-	-	262.045	275.118
	NEG03689		L-Aspartate	-2.4489	-	-	-	261.366	134.11
	NEG03694		Calcium bromide	7.8757	-	-	-	261.161	200.895
	NEG03697		Ochratoxin C	1.81678	-	-	-	261.05	432.874
	NEG03699		Glyphosate	11.5488	-	-	-	261.001	170.082
	NEG03720		Tienilic acid	12.3404	-	-	-	259.817	332.183
	NEG03722		Sodium iodate	-2.92794	-	-	-	259.807	198.899
	NEG03744		Glyphosate-monoammonium	-11.4204	-	-	-	256.452	187.109
	NEG03767		2-Phosphoglycolate	-19.8966	-	-	-	254.732	157.035
	NEG03774		1D-myo-inositol 1,4-bisphosphate(4-)	-7.66689	-	-	-	254.548	337.089
	NEG03797		4-Phospho-L-aspartate	8.87867	-	-	-	252.731	214.092
	NEG03801		2,8-bis-Trifluoromethyl-4-quinoline carboxylic acid	17.5659	-	-	-	251.487	310.177
	NEG03808		Cetylpyridinium chloride	16.1181	-	-	-	250.796	359.014
	NEG03829		dUTP	3.496	-	-	-	247.637	469.151
	NEG03836		TDE	9.41438	-	-	-	247.072	321.051
	NEG03862		Endothal-disodium	7.82853	-	-	-	245.599	231.135
	NEG03880		3-Iodo-4-hydroxyphenylpyruvate	-3.47951	-	-	-	244.012	307.06
	NEG03897		3-hydroxyguanfacine glucuronide	-18.2883	-	-	-	243.968	455.215
	NEG03903		Sodium L-ascorbic acid 2-phosphate	-16.1002	-	-	-	243.954	326.075
	NEG03908		4-Bromophenylthiourea	-5.58532	-	-	-	243.351	232.119
	NEG03930		Ifosfamide	-1.4519	-	-	-	241.168	262.093
	NEG03931		Neostigmine bromide	-1.14187	-	-	-	240.892	304.202
	NEG03932		Glutathioselenol	-12.3562	-	-	-	240.602	387.286
	NEG03936		3-(3,4-Dichlorophenyl)-1-hydroxy-1-methylurea	4.54753	-	-	-	240.265	236.076
	NEG03946		Permanganate	24.6888	-	-	-	239.007	127.001
	NEG03948		Bacampicillin hydrochloride	0.548631	-	-	-	239.005	502.988
	NEG03959		3,5-Dinitro-4-hydroxyphenylpyruvate	24.4281	-	-	-	238.381	271.166
	NEG03971		Sodium sulfate	-22.8303	-	-	-	237.138	143.046
	NEG03986		2,3,4,7,8,9,15,21,22,23,28-undecahydroxy-14-(hydroxymethyl)-13,25,32,35-tetraoxaoctacyclo[14.13.3.3]pentatriaconta-1,3,5(30),6,8,10,19,21,23,28-decaene-12,27,31,34-tetrone	12.5337	-	-	-	235.959	727.524
	NEG03990		5-Methyldeoxycytidine diphosphate	-19.8296	-	-	-	235.904	402.203
	NEG04004		Glyphosate-monoammonium	-11.1693	-	-	-	234.955	187.109
	NEG04017		(R)-5-Diphosphomevalote	24.0658	-	-	-	234.349	309.132
	NEG04019		ORG 20599	-8.5537	-	-	-	234.334	439.047
	NEG04034		5-FU	-18.7407	-	-	-	232.78	131.082
	NEG04035		Homatropine Methylbromide	7.41507	-	-	-	232.548	371.291
	NEG04060		T 0901317	-21.7898	-	-	-	230.012	482.329
	NEG04065		Hyoscyamine methylbromide	-21.175	-	-	-	229.153	385.307
	NEG04066		Phosphatidylserine	-2.56502	-	-	-	229.153	386.31
	NEG04068		Meclofemate sodium	-24.2888	-	-	-	229.044	319.13
	NEG04073		Polixetonium chloride	14.9361	-	-	-	228.143	326.208
	NEG04076		Chlozolite	15.6702	-	-	-	227.924	333.149
	NEG04082		1'-hydroxytriazolam	12.5533	-	-	-	226.936	360.221
	NEG04083		TG(14:0/20:0/o-18:0)	-23.9521	-	-	-	226.847	850.451
	NEG04087		Vitisidin A	-23.4437	-	-	-	226.376	400.326
	NEG04091		6-({2-[(acetyloxy)methyl]-3,5,6-trihydroxyoxan-4-yl}oxy)-3,4,5-trihydroxyoxane-2-carboxylic acid	-3.71716	-	-	-	226.08	399.323
	NEG04092		4,4',6,6'-Tetranitro-2,2'-azoxytoluene	21.723	-	-	-	226.08	407.28
	NEG04099		Pyraflufen-ethyl	-13.1631	-	-	-	225.825	414.178
	NEG04111		Chloroneb	1.01018	-	-	-	224.662	208.061
	NEG04114		3,4-Bis(7-chloroindol-3-yl)pyrrole-2,5-dicarboxylate	-19.1466	-	-	-	224.498	455.261
	NEG04121		2-Amino-5-phosphopentanoic acid	-3.24942	-	-	-	224.143	198.133
	NEG04130		Tetrahydroxypteridine	8.01902	-	-	-	224.05	197.129
	NEG04131		Aminopyrrolnitrin	9.41081	-	-	-	224.05	228.099
	NEG04140		1-Hydroxy-2-methyl-2-butenyl 4-diphosphate	9.77054	-	-	-	223.853	263.101
	NEG04144		2-Furylmercury chloride	-5.62594	-	-	-	223.786	304.115
	NEG04145		Furcozole-cis	23.357	-	-	-	223.786	397.208
	NEG04149		D-myo-Inositol 1,2-cyclic phosphate	-13.6118	-	-	-	223.657	243.124
	NEG04159		2,8-bis-Trifluoromethyl-4-quinoline carboxylic acid	17.9111	-	-	-	223.232	310.177
	NEG04161		Bis(4'-chlorophenyl)methane	-3.99174	-	-	-	223.043	238.131
	NEG04185		Cetylpyridinium chloride	16.0938	-	-	-	221.595	359.014
	NEG04189		O-Phospho-L-serine	-14.5841	-	-	-	221.386	186.077
	NEG04214		3,4,5-trihydroxy-6-{[2-(4-methoxy-1-benzofuran-5-yl)-2-oxoacetyl]oxy}oxane-2-carboxylic acid	-11.1501	-	-	-	219.986	397.307
	NEG04222		GTP-gamma-S	14.0105	-	-	-	219.9	540.261
	NEG04231		2-Phosphoglycolate	-19.8116	-	-	-	219.358	157.035
	NEG04256		(1R,6R)-6-Hydroxy-2-succinylcyclohexa-2,4-diene-1-carboxylate	0.798637	-	-	-	217.476	241.217
	NEG04259		5-Acetylamino-6-formylamino-3-methyluracil	22.498	-	-	-	217.371	227.202
	NEG04272		Fluroxypyr	-24.5474	-	-	-	216.492	256.032
	NEG04282		Saprisartan	16.2731	-	-	-	216.232	612.448
	NEG04290		CMP-N-acetyl-beta-neuraminate(2-)	8.68864	-	-	-	215.647	613.452
	NEG04307		Flusulfamide	-15.5273	-	-	-	214.897	416.173
	NEG04335		3,5-Dinitroguaiacol	1.39142	-	-	-	213.053	215.14
	NEG04336		Methylmercury chloride	12.3674	-	-	-	213.053	252.088
	NEG04337		3,5-Dibromo-4-hydroxybenzoate	-7.34698	-	-	-	213.053	296.918
	NEG04360		2-Deoxy-D-ribose 1,5-bisphosphate	-3.11861	-	-	-	212.159	295.097
	NEG04367		(Acetyloxy)triphenylstannane	17.0445	-	-	-	211.953	413.104
	NEG04368		D-Ribose 5-phosphate	-15.8635	-	-	-	211.869	231.113
	NEG04369		Dichlozoline	-12.0274	-	-	-	211.635	275.104
	NEG04398		Fenclorim	6.20364	-	-	-	210.194	226.083
	NEG04402		dTDP-acarviose-7-phosphate	4.07742	-	-	-	210.141	786.487
	NEG04451		Cryolite	5.03644	-	-	-	208.623	210.95
	NEG04458		Dichlorodifluoromethane	18.8718	-	-	-	208.531	121.924
	NEG04468		Tantalum	-11.9114	-	-	-	208.375	181.953
	NEG04503		Jamaicamide B	0.79202	-	-	-	207.587	490.054
	NEG04506		3-(ADP)-2-phosphoglycerate	3.46172	-	-	-	207.587	596.252
	NEG04543		Procarbazine hydrochloride	-12.8982	-	-	-	206.828	258.764
	NEG04546		D-Glucono-1,5-lactone 6-phosphate	9.72348	-	-	-	206.763	259.13
	NEG04548		L-Selenocysteine	8.72044	-	-	-	206.699	169.062
	NEG04549		3-Phosphonooxypyruvate	-18.0892	-	-	-	206.699	185.045
	NEG04551		Clonazepam	14.0215	-	-	-	206.699	316.723
	NEG04552		Adenosine 5-O-(3-thiotriphophate)	5.42912	-	-	-	206.647	524.257
	NEG04564		O-Phospho-L-serine	-14.029	-	-	-	206.362	186.077
	NEG04578		3,5-Dinitrosalicylic acid	-17.7646	-	-	-	206.235	229.119
	NEG04594		Tetracenomycin D3	1.88968	-	-	-	205.792	381.312
	NEG04596		Boscalid	14.8701	-	-	-	205.784	344.219
	NEG04601		Shikimate 3-phosphate	-13.7542	-	-	-	205.721	255.135
	NEG04605		Bluensidine 6-phosphate	-1.92298	-	-	-	205.547	345.222
	NEG04612		UK-47265	0.823793	-	-	-	205.299	340.188
	NEG04616		Diphosphate	-24.4654	-	-	-	205.185	178.978
	NEG04622		Ifosfamide	-7.74271	-	-	-	205.095	262.091
	NEG04627		(5,6,7-trihydroxy-4-oxo-2-phenyl-3,4-dihydro-2H-1-benzopyran-3-yl)oxidanesulfonic acid	-13.0195	-	-	-	204.88	369.312
	NEG04628		Citreovirone	12.9666	-	-	-	204.834	294.154
	NEG04639		5-Amino-4-imidazole carboxylate	-4.29928	-	-	-	204.337	128.108
	NEG04659		3-(Dichloromethylene)-2,5-pyrrolidinedione	21.4229	-	-	-	203.89	181
	NEG04675		2-(N-Methyl-perfluorooctane sulfanamido) acetic acid	-12.411	-	-	-	203.329	572.207
	NEG04678		Gemcitabine triphosphate	17.2923	-	-	-	203.297	504.154
	NEG04689		TG(14:0/22:1(13Z)/o-18:0)	10.7342	-	-	-	203.012	876.519
	NEG04697		Niclosamide	9.73743	-	-	-	202.701	328.13
	NEG04715		Amritoside	22.2788	-	-	-	202.132	627.495
	NEG04723		3-Bromo-tyrosine	-16.9676	-	-	-	201.811	261.087
	NEG04724		5-Diazouracil	5.72389	-	-	-	201.792	139.092
	NEG04731		Bromodichloromethane	2.20275	-	-	-	201.493	164.836
	NEG04736		Quercetin 3-(2-caffeoylglucuronoside)	0.428216	-	-	-	201.325	641.51
	NEG04742		2-Carboxy-2-hydroxy-8-carboxychromene	3.95926	-	-	-	201.017	237.186
	NEG04745		2-(Formamido)-N1-(5'-phosphoribosyl)acetamidine	-2.50462	-	-	-	200.721	314.208
	NEG04756		Ribose-1-arsenate	8.46353	-	-	-	200.423	275.067
	NEG04760		3-Methylellagic acid 2-(4-galactosylglucoside)	-11.5976	-	-	-	200.327	655.527
	NEG04762		2-formamido-N(1)-(5-O-phosphonato-D-ribosyl)acetamidine	-18.4861	-	-	-	200.286	313.197
	NEG04766		Gamma-Glutamyl-Se-methylselenocysteine	-16.0866	-	-	-	200.133	312.192
	NEG04769		2-Amino-1,2-bis(p-chlorophenyl)ethanol	-22.8303	-	-	-	199.975	283.166
	NEG04780		4-Chloro-17alpha-methyl-17beta-hydroxy-4-androsten-3-one	-15.7222	-	-	-	199.627	337.898
	NEG04786		Chrysoeriol 4',7-diglucuronide	-13.2399	-	-	-	199.528	653.51
	NEG04799		Chloranocryl	1.56042	-	-	-	199.152	231.098
	NEG04801		(1R,6R)-6-Hydroxy-2-succinylcyclohexa-2,4-diene-1-carboxylate	0.98788	-	-	-	199.094	241.217
	NEG04813		3-Deoxy-D-manno-octulosote	10.1775	-	-	-	198.645	239.202
	NEG04819		Atoxin a(s)	6.86707	-	-	-	198.495	253.217
	NEG04833		4-Nitrophenyl phosphate	7.09582	-	-	-	197.915	220.098
	NEG04845		3,5-Dichloro-4-hydroxy-2-methoxy-6-methylbenzoic acid	-1.03343	-	-	-	197.304	252.07
	NEG04855		Phenobenzuron	2.22939	-	-	-	196.848	338.209
	NEG04859		Benoxacor	14.8687	-	-	-	196.749	261.128
	NEG04861		Thiamin triphosphate	-7.16246	-	-	-	196.707	506.298
	NEG04870		Cyclophosphamide	-13.4755	-	-	-	196.252	280.105
	NEG04876		Arsonoacetate	1.47089	-	-	-	196.112	184.987
	NEG04877		Anthragallol	-24.7832	-	-	-	196.107	257.211
	NEG04880		Oxomalote	-16.7951	-	-	-	195.956	119.05
	NEG04885		6-[(3-{[3,4-dihydroxy-5-(hydroxymethyl)oxolan-2-yl]oxy}-2-(3,4-dihydroxyphenyl)-5-hydroxy-4-oxo-3,4-dihydro-2H-1-benzopyran-7-yl)oxy]-3,4,5-trihydroxyoxane-2-carboxylic acid	9.36785	-	-	-	195.951	613.506
	NEG04907		Cyanidin 3-O-(2-O-beta-D-glucuronosyl)-beta-D-glucoside	2.50629	-	-	-	195.013	626.518
	NEG04909		3,4,5-trihydroxy-6-(3-{5,6,7-trihydroxy-4-oxo-8-[3,4,5-trihydroxy-6-(hydroxymethyl)oxan-2-yl]-4H-chromen-2-yl}phenoxy)oxane-2-carboxylic acid	6.23433	-	-	-	194.8	625.515
	NEG04914		Disul	11.8883	-	-	-	194.466	288.128
	NEG04915		Citreovirone	-14.2365	-	-	-	194.466	294.146
	NEG04922		3,4,5-trihydroxy-6-(2-hydroxy-4-{5-hydroxy-7-methoxy-4-oxo-6-[3,4,5-trihydroxy-6-(hydroxymethyl)oxan-2-yl]-4H-chromen-2-yl}phenoxy)oxane-2-carboxylic acid	-12.8796	-	-	-	194.211	639.53
	NEG04923		N-Trifluoroacetyladriamycin	1.7496	-	-	-	194.211	640.536
	NEG04924		3-Methylquercetin 7-[galactosyl-(1-&gt;4)-glucoside]	-21.972	-	-	-	194.211	641.537
	NEG04938		5-Fluorodeoxyuridine monophosphate	4.95715	-	-	-	193.833	327.181
	NEG04954		3-Phosphonooxypyruvate	-2.37453	-	-	-	193.411	185.048
	NEG04955		dTDP-L-olivose	-22.5393	-	-	-	193.411	533.325
	NEG04960		1D-myo-inositol 1,4-bisphosphate(4-)	-8.84006	-	-	-	193.167	337.088
	NEG04961		CDP-abequose	6.45793	-	-	-	193.167	534.329
	NEG04965		Vinclozolin	24.0958	-	-	-	192.964	287.125
	NEG04973		Heparan sulfate	-16.3781	-	-	-	192.656	638.519
	NEG04977		Flupropate	-17.5779	-	-	-	192.563	147.045
	NEG04978		5-Phosphonooxy-L-lysine	-12.0178	-	-	-	192.435	243.171
	NEG04979		Bretylium	16.2108	-	-	-	192.427	244.175
	NEG04982		Methylarsote	-11.5004	-	-	-	192.178	140.976
	NEG04990		Benzoyl phosphate	15.7957	-	-	-	191.714	203.112
	NEG04999		Clonazepam	13.6015	-	-	-	190.906	316.723
	NEG05007		Adenylyl sulfate	-14.4896	-	-	-	190.625	428.285
	NEG05014		Procarbazine hydrochloride	-12.759	-	-	-	190.601	258.764
	NEG05024		Pamidrote	7.69416	-	-	-	190.368	236.079
	NEG05032		6-(3'-Triphosphoryl-1'-methylglyceryl)-7-methyl-7,8-dihydrobiopterin	-15.7716	-	-	-	190.246	524.223
	NEG05037		Se-Adenosyl-L-selenohomocysteine	-18.9529	-	-	-	190.06	432.305
	NEG05051		Carboplatin	-8.04244	-	-	-	188.897	372.258
	NEG05063		Dichlofenthion	18.5685	-	-	-	188.212	316.166
	NEG05072		4-Amino-5-hydroxymethyl-2-methylpyrimidine diphosphate	-13.8149	-	-	-	187.77	300.118
	NEG05077		Selenocystine	-19.9219	-	-	-	187.47	335.091
	NEG05080		Robecoxib	14.3084	-	-	-	187.428	328.285
	NEG05095		6-(Dibromomethylene)-17beta-hydroxy-androst-4-en-3-one propiote	-3.23384	-	-	-	186.886	515.296
	NEG05109		1-epi-Valienol 7-phosphate	-13.8383	-	-	-	186.14	257.151
	NEG05123		Fenoxanil	0.216647	-	-	-	185.826	330.229
	NEG05134		N-Lactoyl ethanolamine phosphate	-24.2492	-	-	-	185.097	214.128
	NEG05154		2-Phosphoglycolate	-12.38	-	-	-	184.474	157.037
	NEG05173		Sodium citrate	18.2333	-	-	-	183.658	295.112
	NEG05196		2'-Carboxy-4-[bis(2-chloroethyl)amino]-2-methylazobenzene	-0.343081	-	-	-	182.693	381.276
	NEG05203		4,6-Dichloro-3-methyl-cis-1,2-dihydroxycyclohexa-3,5-diene	-14.4478	-	-	-	182.434	196.048
	NEG05204		Stipitatote	-11.5114	-	-	-	182.392	209.129
	NEG05207		3,5,6,7-tetrahydroxy-2-(2,3,4-trihydroxyphenyl)-4H-chromen-4-one	10.3732	-	-	-	182.321	335.247
	NEG05208		Diuron	24.6697	-	-	-	182.245	234.108
	NEG05214		Lucyoside M	-3.54601	-	-	-	182.17	838.006
	NEG05215		O-Phosphorylhydroxylamine	18.7048	-	-	-	182.114	114.019
	NEG05217		2-Amino-7,8-dihydro-4-hydroxy-6-(diphosphooxymethyl)pteridine	1.67843	-	-	-	182.11	356.146
	NEG05238		Azelastine	-7.73767	-	-	-	181.205	382.903
	NEG05244		Methylmercury chloride	-10.5165	-	-	-	181.05	252.082
	NEG05260		6-[(3-{[3,4-dihydroxy-5-(hydroxymethyl)oxolan-2-yl]oxy}-2-(3,4-dihydroxyphenyl)-5-hydroxy-4-oxo-3,4-dihydro-2H-1-benzopyran-7-yl)oxy]-3,4,5-trihydroxyoxane-2-carboxylic acid	9.40236	-	-	-	180.54	613.506
	NEG05286		TG(20:4(5Z,8Z,11Z,14Z)/24:1(15Z)/o-18:0)	19.2301	-	-	-	179.762	980.68
	NEG05290		2-Amino-1,2-bis(p-chlorophenyl)ethanol	-21.9929	-	-	-	179.593	283.166
	NEG05305		[4-({[5,7-dihydroxy-2-(3,4,5-trihydroxyphenyl)-3,4-dihydro-2H-1-benzopyran-3-yl]oxy}carbonyl)-2,6-dihydroxyphenyl]oxidanesulfonic acid	10.4072	-	-	-	178.882	539.443
	NEG05308		S-(1,2-Dichlorovinyl)glutathione	14.4712	-	-	-	178.758	403.264
	NEG05310		L-Ascorbate 6-phosphate	13.1137	-	-	-	178.63	257.115
	NEG05324		3,4,5-trihydroxy-6-(2-hydroxy-4-{5-hydroxy-7-methoxy-4-oxo-6-[3,4,5-trihydroxy-6-(hydroxymethyl)oxan-2-yl]-4H-chromen-2-yl}phenoxy)oxane-2-carboxylic acid	-10.6458	-	-	-	178.137	639.531
	NEG05325		N-Trifluoroacetyladriamycin	1.69517	-	-	-	178.137	640.536
	NEG05326		3-Methylquercetin 7-[galactosyl-(1-&gt;4)-glucoside]	-19.5928	-	-	-	178.137	641.538
	NEG05334		3,4,5-trihydroxy-6-{[2-(4-methoxy-1-benzofuran-5-yl)-2-oxoacetyl]oxy}oxane-2-carboxylic acid	-12.3802	-	-	-	177.975	397.306
	NEG05336		TG(24:0/18:2(9Z,12Z)/22:5(4Z,7Z,10Z,13Z,16Z))	-5.75733	-	-	-	177.975	1032.66
	NEG05344		Phosphoenol-4-deoxy-3-tetrulosote	-14.4653	-	-	-	177.391	199.072
	NEG05360		S-(4-Bromophenyl)-L-cysteine	-5.67466	-	-	-	176.834	277.156
	NEG05361		Gallocatechin-(4alpha-&gt;8)-epigallocatechin	3.5707	-	-	-	176.834	611.528
	NEG05369		Molybdopterin guanine dinucleotide	-17.2341	-	-	-	176.811	739.536
	NEG05372		6-Thioinosine-5'-monophosphate	-9.4001	-	-	-	176.556	365.275
	NEG05374		Diclofop	1.29456	-	-	-	176.498	328.167
	NEG05381		Adenylyl sulfate	-16.0549	-	-	-	176.217	428.285
	NEG05386		Metosulam	-10.4282	-	-	-	175.952	419.258
	NEG05387		(1R,6R)-6-Hydroxy-2-succinylcyclohexa-2,4-diene-1-carboxylate	1.30544	-	-	-	175.879	241.217
	NEG05391		Dehydrochorismic acid	-23.1503	-	-	-	175.792	225.169
	NEG05392		Carlinoside	-16.1422	-	-	-	175.765	581.489
	NEG05393		Cyanidin 3-O-(beta-D-xylosyl-(1-&gt;2)-beta-D-galactoside)	-22.311	-	-	-	175.765	582.494
	NEG05400		Sodium hexafluorosilicate	22.85	-	-	-	175.601	189.067
	NEG05405		2,4,5-Tribromo-1-(4-chlorobenzoyl)imidazole	-19.2265	-	-	-	175.367	444.315
	NEG05412		3',5'-Cyclic diGMP	12.1458	-	-	-	175.177	691.426
	NEG05425		3,4,5-trihydroxy-6-(4-hydroxy-1H-indole-3-carbonyloxy)oxane-2-carboxylic acid	-16.6662	-	-	-	174.877	354.284
	NEG05426		Fosphenytoin	-8.85046	-	-	-	174.877	363.278
	NEG05428		Delphinidin 3-O-beta-D-sambubioside	13.3052	-	-	-	174.877	598.514
	NEG05429		Amlaic acid	-18.5838	-	-	-	174.877	653.463
	NEG05439		Quercetin 3-O-[beta-D-xylosyl-(1-&gt;2)-beta-D-glucoside]	22.9805	-	-	-	174.595	597.512
	NEG05442		8-C-Ascorbylepigallocatechin 3-gallate	-13.0157	-	-	-	174.595	633.479
	NEG05444		5-[[(4,7-Dihydroxy-2-oxo-2H-1-benzopyran-3-yl)amino]carbonyl]-4-methyl-1H-pyrrole-3-carboxylate	3.166	-	-	-	174.524	345.284
	NEG05445		Allamandin	1.25401	-	-	-	174.435	309.291
	NEG05455		5-FU	-15.3352	-	-	-	174.149	131.082
	NEG05456		3,4,5-trihydroxy-6-(4-methoxy-1-benzofuran-5-carbonyloxy)oxane-2-carboxylic acid	-1.51825	-	-	-	173.986	369.301
	NEG05462		3,4,5-trihydroxy-6-{[3-hydroxy-2-(4-hydroxyphenyl)-4-oxo-7-[(3,4,5-trihydroxy-6-methyloxan-2-yl)oxy]-4H-chromen-5-yl]oxy}oxane-2-carboxylic acid	15.8222	-	-	-	173.763	609.522
	NEG05463		(6-carboxy-3,4,5-trihydroxyoxan-2-yl)({4-[7-(3,4-dihydroxy-5-methoxyphenyl)-6,11-dihydroxy-2,8-dioxatricyclo[7.3.1.0]trideca-1(13),4,6,9,11-pentaen-3-ylidene]cyclohexa-2,5-dien-1-ylidene})oxidanium	1.40513	-	-	-	173.763	610.523
	NEG05464		Coenzyme F420-1	18.6618	-	-	-	173.763	645.498
	NEG05466		Nitrosylhaem	-9.80136	-	-	-	173.763	647.494
	NEG05470		Selenocystine	-19.1546	-	-	-	173.531	335.091
	NEG05487		Tetrachlorobisphenol A	-1.55209	-	-	-	172.999	367.073
	NEG05488		Tetracenomycin D3	1.59305	-	-	-	172.897	381.312
	NEG05489		3,4,5-trihydroxy-6-({5-hydroxy-7-methoxy-4-oxo-2-phenyl-8-[3,4,5-trihydroxy-6-(hydroxymethyl)oxan-2-yl]-4H-chromen-6-yl}oxy)oxane-2-carboxylic acid	-6.05218	-	-	-	172.897	623.536
	NEG05490		(6-carboxy-3,4,5-trihydroxyoxan-2-yl)({4-[6,11-dihydroxy-7-(4-hydroxy-3,5-dimethoxyphenyl)-2,8-dioxatricyclo[7.3.1.0]trideca-1(13),4,6,9,11-pentaen-3-ylidene]cyclohexa-2,5-dien-1-ylidene})oxidanium	-13.6887	-	-	-	172.897	624.541
	NEG05491		3,8-Diglucosyldiosmetin	-11.5974	-	-	-	172.897	625.544
	NEG05492		Eujambin	-18.5473	-	-	-	172.897	659.512
	NEG05494		6-[4-({[2,3-dihydroxy-6-(hydroxymethyl)-5-(3,4,5-trihydroxybenzoyloxy)oxan-4-yl]oxy}carbonyl)-2,6-dihydroxyphenoxy]-3,4,5-trihydroxyoxane-2-carboxylic acid	21.3748	-	-	-	172.897	661.511
	NEG05496		Selfotel	-22.7602	-	-	-	172.89	224.166
	NEG05498		3,3'-Biflaviolin	-19.0858	-	-	-	172.726	411.287
	NEG05499		5-Nitrofurfural	-11.8612	-	-	-	172.725	142.087
	NEG05505		2-Iodo-6-methoxyphenol	-4.89879	-	-	-	172.338	251.04
	NEG05515		O-Phospho-L-serine	-13.6566	-	-	-	172.148	186.077
	NEG05516		2-Dehydro-3-deoxy-D-arabino-heptote 7-phosphate	8.44629	-	-	-	172.148	289.156
	NEG05531		6-{[6-(3,4-dihydroxy-6-methyl-5-oxooxan-2-yl)-5-hydroxy-2-(4-hydroxy-3-methoxyphenyl)-4-oxo-4H-chromen-7-yl]oxy}-3,4,5-trihydroxyoxane-2-carboxylic acid	-3.9286	-	-	-	171.756	621.521
	NEG05540		Gossypetin 8-glucuronide 3-glucoside	-15.365	-	-	-	171.572	657.497
	NEG05545		5-Fluorodeoxyuridine monophosphate	5.31664	-	-	-	171.567	327.181
	NEG05550		O-phosphonato-L-homoserine(2-)	-15.4706	-	-	-	171.448	198.088
	NEG05564		Phosphoramide mustard	-13.9865	-	-	-	171.006	222.026
	NEG05569		WIN54954	-0.531235	-	-	-	170.905	384.276
	NEG05578		2,8-bis-Trifluoromethyl-4-quinoline carboxylic acid	6.88147	-	-	-	170.775	310.173
	NEG05580		Pyrazolate	3.26533	-	-	-	170.768	440.321
	NEG05581		dUTP	-17.3798	-	-	-	170.768	469.141
	NEG05583		Cyclic GMP-AMP	17.1346	-	-	-	170.685	675.43
	NEG05591		Cliomide	-3.36453	-	-	-	170.508	433.274
	NEG05594		Sulfluramid	-9.77287	-	-	-	170.508	528.2
	NEG05604		4-Nitrophenyl phosphate	7.9616	-	-	-	170.389	220.098
	NEG05610		Selenohomocystine	18.6222	-	-	-	170.318	363.158
	NEG05625		2,5-Diamino-6-(5-phospho-D-ribitylamino)pyrimidin-4(3H)-one	17.1334	-	-	-	169.998	356.255
	NEG05641		N-(3,5-Dichlorophenyl)succinimide	-15.2375	-	-	-	169.709	245.078
	NEG05648		Dimethyl 2-galloylgalactarate	17.2028	-	-	-	169.47	391.31
	NEG05649		6-(2,3-dihydroxybenzoyloxy)-3,4,5-trihydroxyoxane-2-carboxylic acid	-10.63	-	-	-	169.443	331.249
	NEG05662		Carbamoyl phosphate	-9.95686	-	-	-	169.203	142.026
	NEG05679		Phosacetim	17.8921	-	-	-	168.869	376.224
	NEG05685		Chlorobenzilate	9.77471	-	-	-	168.631	326.197
	NEG05692		Penitrem A	20.1264	-	-	-	168.331	635.221
	NEG05702		3,4,5-trihydroxy-6-({4-hydroxy-2-oxo-2H-furo[2,3-h]chromen-8-yl}oxy)oxane-2-carboxylic acid	-10.1632	-	-	-	168.083	395.291
	NEG05712		Sodium 2-O-L-rhamnopyranosyl-4-deoxy-alpha-L-threo-hex-4-eno-pyranosidurote	-20.3361	-	-	-	167.57	345.247
	NEG05720		Pederin	-8.11834	-	-	-	167.399	504.629
	NEG05723		12,13,14-trihydroxy-9-oxo-8,17-dioxatetracyclo[8.7.0.0,.0,]heptadeca-1(10),2(7),3,5,11(16),12,14-heptaen-5-yl acetate	4.92369	-	-	-	167.244	343.268
	NEG05726		DMG-MINO	-16.6192	-	-	-	166.956	558.594
	NEG05729		dTDP-4-amino-4,6-dideoxy-5-C-methyl-L-mannose	-22.1774	-	-	-	166.894	562.366
	NEG05732		Arbutin 6-phosphate	17.5343	-	-	-	166.873	353.245
	NEG05747		Clobenzorex	21.3416	-	-	-	166.575	260.787
	NEG05749		Bupranolol	17.0769	-	-	-	166.575	272.795
	NEG05751		Flamprop-M	4.74145	-	-	-	166.575	322.74
	NEG05758		7-Methylguanosine 5'-phosphate	-21.6396	-	-	-	166.511	379.254
	NEG05765		2-{[hydroxy({3,4,8,9,10-pentahydroxy-6-oxo-6H-benzo[c]chromen-1-yl})methylidene]amino}acetic acid	-19.1093	-	-	-	166.353	378.261
	NEG05768		Penitrem C	1.19852	-	-	-	166.353	603.211
	NEG05785		1-O-Galloyl-beta-D-glucose	0.429364	-	-	-	166.272	333.268
	NEG05789		2'-Carboxy-4-[bis(2-chloroethyl)amino]-2-methylazobenzene	-0.297548	-	-	-	166.232	381.276
	NEG05798		Aerophobin 2	-2.63187	-	-	-	166.206	506.167
	NEG05815		12-Hydroxy-12-octadecanoylcarnitine	13.5134	-	-	-	165.76	444.674
	NEG05817		Chloropropylate	10.8015	-	-	-	165.697	340.224
	NEG05824		Loracarbef	0.599245	-	-	-	165.627	350.776
	NEG05840		Diphenhydramine hydrochloride	-16.9849	-	-	-	165.317	292.818
	NEG05857		Fenoldopam	-4.98569	-	-	-	164.84	306.762
	NEG05862		3,4-Bis(7-chloroindol-3-yl)pyrrole-2,5-dicarboxylate	-0.900951	-	-	-	164.593	455.269
	NEG05876		Cyfluthrin	3.12101	-	-	-	164.087	435.296
	NEG05893		Diphosphate	-23.1991	-	-	-	163.516	178.978
	NEG05894		D-4'-Phosphopantothete	-15.2609	-	-	-	163.463	300.218
	NEG05904		3-Iodo-4-hydroxyphenylpyruvate	0.69724	-	-	-	163.322	307.061
	NEG05908		Selenocystine	15.1831	-	-	-	163.124	335.103
	NEG05911		3'-Phosphoadenylyl sulfate	11.2182	-	-	-	163.095	508.277
	NEG05913		1-[2-Bromo-1-(4-chlorophenyl)ethenyl]-2-chlorobenzene	13.2681	-	-	-	163.056	329.043
	NEG05918		UDP-2-acetamido-3-dehydro-2-deoxy-alpha-D-glucopyranose	0.984854	-	-	-	162.899	606.346
	NEG05941		2-[({3,4-dihydroxy-5-[2,4,5-trihydroxy-3-(3,4,5-trihydroxybenzoyloxy)benzoyloxy]phenyl}(hydroxy)methylidene)amino]acetic acid	-1.8018	-	-	-	162.537	548.387
	NEG05942		Ginsenoyne B	-10.2539	-	-	-	162.536	295.82
	NEG05948		6-[7,8-dihydroxy-3,5-dioxo-9-(sulfooxy)-1H,2H,3H,5H-cyclopenta[c]isochromene-1-carbonyloxy]-3,4,5-trihydroxyoxane-2-carboxylic acid	5.74628	-	-	-	162.32	549.39
	NEG05953		TG(15:0/16:0/24:1(15Z))	11.8671	-	-	-	162.213	904.53
	NEG05978		TG(18:0/22:6(4Z,7Z,10Z,13Z,16Z,19Z)/o-18:0)	4.41135	-	-	-	161.901	922.541
	NEG05985		Tetrasul	16.6309	-	-	-	161.607	325.066
	NEG05997		3'-O-(4-Benzoyl)benzoyl ATP	-6.9004	-	-	-	161.489	716.395
	NEG06009		3-(ADP)-2-phosphoglycerate	-1.10124	-	-	-	161.197	596.25
	NEG06012		Lormetazepam	3.17505	-	-	-	161.139	336.193
	NEG06020		S-(1,2-Dichlorovinyl)glutathione	14.2153	-	-	-	160.78	403.264
	NEG06026		N2-Acetyl-L-aminoadipyl-delta-phosphate	-19.5241	-	-	-	160.722	284.174
	NEG06037		Se-Adenosyl-L-selenohomocysteine	5.91167	-	-	-	160.33	432.316
	NEG06042		[3-(3,5,7-trihydroxy-6-methoxy-4-oxo-4H-chromen-2-yl)phenyl]oxidanesulfonic acid	-11.1903	-	-	-	160.205	397.323
	NEG06051		Auranofin	-18.9843	-	-	-	160.036	679.474
	NEG06056		3,4,5-trihydroxy-6-{[4-methoxy-6-(3-oxoprop-1-en-1-yl)-2H-1,3-benzodioxol-5-yl]oxy}oxane-2-carboxylic acid	4.5602	-	-	-	159.903	399.329
	NEG06063		dTDP-L-mycarose	21.8102	-	-	-	159.822	547.376
	NEG06068		Dihydrostreptomycin 6-phosphate	-19.2285	-	-	-	159.764	664.564
	NEG06072		Propanil	7.73588	-	-	-	159.56	219.089
	NEG06074		Remoxipride	-3.13192	-	-	-	159.47	372.275
	NEG06082		Pyriprole	-4.36587	-	-	-	159.355	495.274
	NEG06083		trans-Zeatin riboside triphosphate	-13.6296	-	-	-	159.345	592.297
	NEG06091		4-(Cytidine 5'-diphospho)-2-C-methyl-D-erythritol	10.2109	-	-	-	159.227	522.32
	NEG06093		Permethrin	-15.56	-	-	-	159.061	392.289
	NEG06110		4-Nitrophenol-alpha-D-galactopyranoside	13.7669	-	-	-	158.679	302.261
	NEG06111		Spirolaurenone	2.59315	-	-	-	158.677	300.255
	NEG06124		5-O-(1-Carboxyvinyl)-3-phosphoshikimate	-2.76869	-	-	-	158.503	325.184
	NEG06132		Deoxy-5-methylcytidylate	16.9746	-	-	-	158.393	322.236
	NEG06134		UDP-N-acetylmuramate	-6.02319	-	-	-	158.393	680.42
	NEG06137		Guavin B	-24.0157	-	-	-	158.358	695.54
	NEG06138		dTDP-acarviose-7-phosphate	8.77329	-	-	-	158.357	786.491
	NEG06144		L-Selenocysteine	8.56182	-	-	-	158.2	169.062
	NEG06172		4-Chloro-17alpha-methyl-17beta-hydroxy-4-androsten-3-one	18.2831	-	-	-	158.035	337.91
	NEG06173		beta-2,3,5,6-Tetrachloro-1,4-cyclohexanediol	11.1277	-	-	-	157.999	254.949
	NEG06175		S-methyl-5-thio-D-ribulose 1-phosphate(2-)	16.497	-	-	-	157.976	259.192
	NEG06176		2-O-Galloylgalactaric acid	3.7183	-	-	-	157.976	363.252
	NEG06178		Calcium iodide	-19.0447	-	-	-	157.943	294.889
	NEG06182		Tricrozarin A	22.7079	-	-	-	157.897	295.228
	NEG06185		2,2-Bis(4-hydroxyphenyl)hexafluoropropane	-0.0883367	-	-	-	157.847	337.236
	NEG06187		Metosulam	9.48642	-	-	-	157.796	419.266
	NEG06201		N-debutylhalofantrine	9.80662	-	-	-	157.571	445.329
	NEG06205		TG(14:0/20:3(5Z,8Z,11Z)/o-18:0)	1.00708	-	-	-	157.564	844.424
	NEG06207		3,5-Dibromo-4-hydroxyphenylpyruvate	21.0467	-	-	-	157.553	338.964
	NEG06234		Bromucozole	-11.3107	-	-	-	157.329	378.067
	NEG06240		trans-1,4-Dichlorobutene	-14.7967	-	-	-	157.249	126.002
	NEG06257		2-oxoglutarate(2-)	-18.2469	-	-	-	156.982	145.087
	NEG06266		Diclobutrazol	24.7154	-	-	-	156.724	329.252
	NEG06277		3,4,3',4'-Tetrachlorobiphenyl	15.7881	-	-	-	156.62	293
	NEG06280		1-(2-Carboxyphenylamino)-1-deoxy-D-ribulose 5-phosphate	-19.2108	-	-	-	156.583	350.231
	NEG06288		Anthragallol	-19.9507	-	-	-	156.407	257.212
	NEG06305		N-Pyruvoyl-5-methoxy-3-hydroxyanthranilate	-10.0703	-	-	-	155.575	254.213
	NEG06306		Dihydroneopterin phosphate	-7.79287	-	-	-	155.575	336.215
	NEG06307		3,4,5-trihydroxy-6-[(2,3,5-trihydroxy-6-{[(3-methoxy-3-oxopropanoyl)oxy]methyl}oxan-4-yl)oxy]oxane-2-carboxylic acid	8.27899	-	-	-	155.575	457.364
	NEG06322		Atoxin a(s)	6.66354	-	-	-	155.082	253.217
	NEG06326		Diclocymet	12.4585	-	-	-	154.942	314.233
	NEG06333		Bis(4'-chlorophenyl)methane	-3.7392	-	-	-	154.924	238.131
	NEG06338		Adenosine 5-O-(3-thiodiphophate)	12.9101	-	-	-	154.784	444.28
	NEG06340		dCDP	9.56261	-	-	-	154.691	388.188
	NEG06341		Azocyclotin	3.66429	-	-	-	154.691	437.231
	NEG06347		2-Dehydro-3-deoxy-D-arabino-heptote 7-phosphate	8.62414	-	-	-	154.61	289.156
	NEG06354		Psicofuranine	1.36419	-	-	-	154.312	298.275
	NEG06357		TG(14:0/20:4(5Z,8Z,11Z,14Z)/o-18:0)	1.12249	-	-	-	154.309	842.408
	NEG06359		Sulbactam sodium	-9.00876	-	-	-	154.306	256.228
	NEG06360		UDP-N-acetylmuramoyl-L-alanine	10.0695	-	-	-	154.306	751.509
	NEG06372		TG(22:0/20:5(5Z,8Z,11Z,14Z,17Z)/22:0)	6.13229	-	-	-	154.047	1022.68
	NEG06383		12,13,14-trihydroxy-9-oxo-8,17-dioxatetracyclo[8.7.0.0,.0,]heptadeca-1(10),2(7),3,5,11(16),12,14-heptaen-5-yl acetate	7.1107	-	-	-	153.709	343.269
	NEG06387		3,4-Dihydroxymandelate	5.86966	-	-	-	153.69	185.154
	NEG06390		UDP-N-acetyl-3-(1-carboxyvinyl)-D-glucosamine	-5.22941	-	-	-	153.582	678.404
	NEG06404		UDP-N-acetylmuramate	-21.5729	-	-	-	153.25	680.409
	NEG06409		Cliomide	16.8217	-	-	-	152.975	433.282
	NEG06414		Termilin	16.1333	-	-	-	152.852	603.386
	NEG06418		6-({3-[(6-carboxy-3,4,5-trihydroxyoxan-2-yl)oxy]-2-(3,4-dihydroxyphenyl)-5-hydroxy-4-oxo-4H-chromen-7-yl}oxy)-3,4,5-trihydroxyoxane-2-carboxylic acid	-2.68413	-	-	-	152.67	655.492
	NEG06422		Chlorophenol red	-13.1545	-	-	-	152.644	424.269
	NEG06434		Pyrrolnitrin	4.17718	-	-	-	152.235	258.081
	NEG06436		1-Deoxy-D-altro-heptulose 7-phosphate	-2.7625	-	-	-	152.186	275.169
	NEG06449		Formyl phosphate	19.8111	-	-	-	151.618	127.015
	NEG06454		Benoxacor	-20.0092	-	-	-	151.48	261.119
	NEG06482		Tannin	-1.04174	-	-	-	150.581	621.433
	NEG06490		4-(Cytidine 5'-diphospho)-2-C-methyl-D-erythritol	-22.1784	-	-	-	150.282	522.303
	NEG06494		N-Glycoloyl-neuramite	-21.1066	-	-	-	150.194	326.27
	NEG06498		Theogallin	-11.5286	-	-	-	150.009	345.274
	NEG06503		Gallagic acid	14.9142	-	-	-	149.944	605.402
	NEG06510		Corilagin	-16.8164	-	-	-	149.861	635.449
	NEG06511		4-Nitrophenyl phosphate	7.81278	-	-	-	149.611	220.098
	NEG06528		TG(20:1(11Z)/24:0/20:1(11Z))	10.8362	-	-	-	149.084	1028.73
	NEG06539		(1R,6R)-6-Hydroxy-2-succinylcyclohexa-2,4-diene-1-carboxylate	0.945806	-	-	-	148.792	241.217
	NEG06551		Vescalin	-15.1587	-	-	-	148.113	633.435
	NEG06552		Risedronic acid	12.3559	-	-	-	148.108	284.123
	NEG06556		2,5-Diamino-6-(5-phospho-D-ribosylamino)pyrimidin-4(3H)-one	20.1131	-	-	-	147.911	354.24
	NEG06566		Reduced 2,6-Dichlorophenolindophenol	-3.70093	-	-	-	147.513	271.118
	NEG06576		unsym-Bis(4'-chlorophenyl)ethylene	-14.8682	-	-	-	146.996	250.139
	NEG06588		6-{[7,8,8,12,21,22-hexahydroxy-19-(hydroxymethyl)-3,6,16-trioxo-2,17,20,23-tetraoxapentacyclo[16.3.1.1tricosa-4,10,12,14-tetraen-13-yl]oxy}-3,4,5-trihydroxyoxane-2-carboxylic acid	1.71269	-	-	-	146.37	675.481
	NEG06590		3-Deoxy-D-manno-octulosote	10.348	-	-	-	146.359	239.202
	NEG06592		TG(15:0/18:0/24:1(15Z))	14.992	-	-	-	146.359	932.587
	NEG06597		3,4,5-trihydroxy-6-(4-methoxy-1-benzofuran-5-carbonyloxy)oxane-2-carboxylic acid	-1.00373	-	-	-	145.888	369.301
	NEG06599		2-({2-[4-(1,2-dihydroxyethyl)-5,11,12,13-tetrahydroxy-8-oxo-3,7-dioxatricyclo[7.4.0.0trideca-1(13),9,11-trien-10-yl]-3,4,8,9,10-pentahydroxy-6-oxo-6H-benzo[c]chromen-1-yl}formamido)acetic acid	2.00788	-	-	-	145.852	690.5
	NEG06606		TG(12:0/a-25:0/a-25:0)[rac]	10.665	-	-	-	145.772	1004.73
	NEG06609		Lulicozole	2.96764	-	-	-	145.755	355.286
	NEG06610		Agrocin 84	4.61279	-	-	-	145.54	703.51
	NEG06613		Brevetoxin C	23.8159	-	-	-	145.274	918.546
	NEG06614		2-oxoglutarate(2-)	-18.1854	-	-	-	145.231	145.087
	NEG06622		Metosulam	9.9111	-	-	-	144.945	419.267
	NEG06631		N(omega)-(ADP-D-ribosyl)-L-arginine	19.6295	-	-	-	144.653	716.523
	NEG06632		[2,6-dihydroxy-4-({[3-hydroxy-6-(hydroxymethyl)-2,5-bis(3,4,5-trihydroxybenzoyloxy)oxan-4-yl]oxy}carbonyl)phenyl]oxidanesulfonic acid	-15.1601	-	-	-	144.653	717.526
	NEG06643		2,3,4,7,8,9,15,22,23,28-decahydroxy-14-(hydroxymethyl)-12,27,31,34-tetraoxo-13,25,32,35-tetraoxaoctacyclo[14.13.3.3]pentatriaconta-1,3,5(30),6,8,10,19(24),20,22,28-decaene-20-carboxylic acid	-24.7605	-	-	-	144.095	755.507
	NEG06646		2,3,4,7,8,9,15,21,22,23,28-undecahydroxy-14-(hydroxymethyl)-13,25,32,35-tetraoxaoctacyclo[14.13.3.3]pentatriaconta-1,3,5(30),6,8,10,19,21,23-nonaene-12,27,31,34-tetrone	-7.0761	-	-	-	144.069	729.526
	NEG06647		[6,7,8,11,12,13,22-heptahydroxy-3,16-dioxo-21-(3,4,5-trihydroxybenzoyloxy)-2,17,20-trioxatetracyclo[17.3.1.0tricosa-4,6,8,10,12,14-hexaen-23-yl]oxidanesulfonic acid	-8.84446	-	-	-	144.043	715.511
	NEG06660		1-(5'-Phosphoribosyl)-5-formamido-4-imidazolecarboxamide	17.8657	-	-	-	143.63	367.235
	NEG06667		TG(10:0/i-24:0/i-24:0)	3.71158	-	-	-	143.377	948.62
	NEG06677		TG(20:0/o-18:0/20:0)	-7.09853	-	-	-	142.854	934.603
	NEG06681		TG(14:0/18:1(11Z)/24:1(15Z))	24.4098	-	-	-	142.573	916.553
	NEG06682		Diclobutrazol	24.8865	-	-	-	142.343	329.252
	NEG06683		2,4-DB	-12.3699	-	-	-	142.329	250.095
	NEG06703		1D-myo-inositol 1,4-bisphosphate(4-)	-4.72099	-	-	-	141.654	337.09
	NEG06718		Pyriprole	-4.52877	-	-	-	141.155	495.274
	NEG06730		dTDP-4-oxo-2,6-dideoxy-L-allose	12.1159	-	-	-	140.599	531.328
	NEG06735		1,2,3,6-Tetrakis-O-galloyl-beta-D-glucose	7.15335	-	-	-	140.516	789.586
	NEG06742		dTDP-4-dehydro-beta-L-rhamnose	3.98813	-	-	-	140.435	547.323
	NEG06745		3,4,5-trihydroxy-6-(6-hydroxy-7-methoxy-2H-1,3-benzodioxole-5-carbonyloxy)oxane-2-carboxylic acid	-18.5213	-	-	-	140.202	389.281
	NEG06749		3-Hydroxykynurenine	7.71769	-	-	-	139.994	225.222
	NEG06750		N-Glycoloyl-neuramite	-21.1293	-	-	-	139.994	326.27
	NEG06754		Miraxanthin-II	23.798	-	-	-	139.927	327.274
	NEG06755		12,13,14-trihydroxy-9-oxo-8,17-dioxatetracyclo[8.7.0.0,.0,]heptadeca-1(10),2(7),3,5,11(16),12,14-heptaen-5-yl acetate	7.10248	-	-	-	139.927	343.269
	NEG06756		Chlorophenol red	-14.1543	-	-	-	139.927	424.268
	NEG06762		Pyrido[3,4-c]psoralen	-1.40895	-	-	-	139.655	238.217
	NEG06763		N-Pyruvoyl-5-methoxy-3-hydroxyanthranilate	-10.6079	-	-	-	139.554	254.213
	NEG06781		TG(15:0/24:0/24:1(15Z))	12.8068	-	-	-	139.035	1016.75
	NEG06786		4-Carboxy-4-hydroxy-2-oxoadipate	-0.634979	-	-	-	138.814	221.141
	NEG06798		Sodium hexafluorosilicate	22.826	-	-	-	138.328	189.067
	NEG06799		Selfotel	-22.7016	-	-	-	138.328	224.166
	NEG06800		Mefloquine	-6.89204	-	-	-	138.328	379.317
	NEG06802		(R)-2-Hydroxy-7,8-dimethoxy-2H-1,4-benzoxazin-3(4H)-one 2-glucoside	-6.68766	-	-	-	138.328	388.343
	NEG06808		2-Oxo-4-phosphonobutanoate	8.69596	-	-	-	138.256	183.077
	NEG06809		Tetracenomycin F2	-1.7081	-	-	-	138.256	385.343
	NEG06813		2,4-Dihydroxy-7,8-dimethoxy-2H-1,4-benzoxazin-3(4H)-one 2-glucoside	-18.1097	-	-	-	138.167	404.338
	NEG06819		Phenkapton	-7.30171	-	-	-	137.903	378.315
	NEG06821		(R)-4'-Phosphopantothenoyl-L-cysteine	-6.68204	-	-	-	137.903	403.362
	NEG06822		Quinoline yellow WS	13.4175	-	-	-	137.903	478.389
	NEG06826		D-Glucono-1,5-lactone 6-phosphate	10.6703	-	-	-	137.754	259.13
	NEG06827		2-{[3-(4-hydroxy-3-methoxyphenyl)prop-2-enoyl]oxy}-3-(sulfooxy)butanedioic acid	-14.768	-	-	-	137.754	407.311
	NEG06838		Apigenin 7-O-[beta-D-apiosyl-(1-&gt;2)-beta-D-glucoside]	-7.63432	-	-	-	137.549	565.495
	NEG06855		CMP-pseudaminic acid	-19.9934	-	-	-	136.834	640.498
	NEG06860		D-Ribose 5-phosphate	-14.1681	-	-	-	136.554	231.114
	NEG06862		Tannin	-1.53456	-	-	-	136.503	621.433
	NEG06865		6-Phospho-2-dehydro-D-glucote	-13.2074	-	-	-	136.424	275.123
	NEG06868		Anthragallol	-19.7858	-	-	-	136.358	257.213
	NEG06869		S-(4-Bromophenyl)-mercaptopyruvate	-1.20924	-	-	-	136.346	276.126
	NEG06870		6-phosphonatooxy-D-gluconate	6.30723	-	-	-	136.321	274.12
	NEG06871		Cidofovir	-10.2904	-	-	-	136.321	280.191
	NEG06883		4-(Cytidine 5'-diphospho)-2-C-methyl-D-erythritol	-22.4297	-	-	-	135.977	522.303
	NEG06890		Enilcozole	7.64214	-	-	-	135.259	298.189
	NEG06891		N2-Acetyl-L-aminoadipyl-delta-phosphate	-19.3464	-	-	-	135.22	284.174
	NEG06898		5-Fluorodeoxyuridine monophosphate	5.17327	-	-	-	135.023	327.181
	NEG06902		3,5-Dinitro-4-hydroxyphenylpyruvate	24.2412	-	-	-	134.759	271.166
	NEG06904		1-O,2-O,6-O-Trigalloyl-beta-D-glucose	5.72259	-	-	-	134.705	637.48
	NEG06905		Delphinidin 3-O-3'',6''-O-dimalonylglucoside	0.583544	-	-	-	134.705	638.484
	NEG06912		dTDP-beta-L-rhodinose	-11.8583	-	-	-	134.149	517.332
	NEG06916		4-Amino-5-hydroxymethyl-2-methylpyrimidine diphosphate	-13.1509	-	-	-	134.053	300.118
	NEG06917		3,4,5-trihydroxy-6-(4-methoxy-1-benzofuran-5-carbonyloxy)oxane-2-carboxylic acid	-0.943676	-	-	-	134.053	369.301
	NEG06919		2,5-Diamino-6-(5-phospho-D-ribosylamino)pyrimidin-4(3H)-one	20.4333	-	-	-	133.91	354.24
	NEG06921		Chlorobenzilate	9.94051	-	-	-	133.847	326.197
	NEG06922		Fraxin	-22.3049	-	-	-	133.805	371.307
	NEG06934		[3-(3,5,7-trihydroxy-6-methoxy-4-oxo-4H-chromen-2-yl)phenyl]oxidanesulfonic acid	13.1317	-	-	-	133.36	397.332
	NEG06946		2-({2-[4-(1,2-dihydroxyethyl)-5,11,12,13-tetrahydroxy-8-oxo-3,7-dioxatricyclo[7.4.0.0trideca-1(13),9,11-trien-10-yl]-3,4,8,9,10-pentahydroxy-6-oxo-6H-benzo[c]chromen-1-yl}formamido)acetic acid	8.95357	-	-	-	132.478	690.504
	NEG06957		Phenobenzuron	1.7693	-	-	-	131.856	338.208
	NEG06963		3-Deoxy-D-manno-octulosote	9.69815	-	-	-	131.732	239.202
	NEG06969		TG(15:0/22:1(13Z)/o-18:0)	-11.4031	-	-	-	131.53	890.526
	NEG06971		Luteolin 7-O-[beta-D-glucuronosyl-(1-&gt;2)-beta-D-glucuronide]	4.17913	-	-	-	131.487	639.494
	NEG06972		Salicin 6-phosphate	-13.7702	-	-	-	131.393	367.26
	NEG06973		3',5'-Cyclic IMP	6.94217	-	-	-	131.298	331.2
	NEG06978		6-{[7,8,8,12,21,22-hexahydroxy-19-(hydroxymethyl)-3,6,16-trioxo-2,17,20,23-tetraoxapentacyclo[16.3.1.1tricosa-4,10,12,14-tetraen-13-yl]oxy}-3,4,5-trihydroxyoxane-2-carboxylic acid	-0.211864	-	-	-	131.144	675.48
	NEG06985		Agrocin 84	4.56431	-	-	-	130.935	703.51
	NEG06994		3,3'-Biflaviolin	-19.2588	-	-	-	130.316	411.287
	NEG06998		N(omega)-(ADP-D-ribosyl)-L-arginine	22.2338	-	-	-	130.241	716.525
	NEG07002		Chrysoeriol 4',7-diglucuronide	-15.7135	-	-	-	129.766	653.508
	NEG07004		Cellobiono-1,5-lactone	-20.5744	-	-	-	129.759	341.281
	NEG07005		(1R,6R)-6-Hydroxy-2-succinylcyclohexa-2,4-diene-1-carboxylate	0.619203	-	-	-	129.751	241.217
	NEG07010		dTDP-4-oxo-2,3,6-trideoxy-D-glucose	-12.5011	-	-	-	129.506	515.316
	NEG07015		Neosurugatoxin	-17.2333	-	-	-	129.129	785.513
	NEG07017		dTMP	-20.7281	-	-	-	129.069	323.209
	NEG07020		2-O-beta-D-Glucopyranuronosyl-D-mannose	-9.8464	-	-	-	128.743	357.284
	NEG07024		CDP-glycerol	-10.0619	-	-	-	128.537	478.257
	NEG07032		Olsalazine-O-sulfate	20.3243	-	-	-	128.076	383.317
	NEG07040		TG(20:0/24:1(15Z)/o-18:0)	-2.58302	-	-	-	127.606	988.723
	NEG07041		Methyl 2,3,6-tri-O-galloyl-beta-D-glucopyranoside	-12.3807	-	-	-	127.576	651.494
	NEG07047		Dihydroneopterin phosphate	10.3974	-	-	-	127.329	336.221
	NEG07048		Nicotite D-ribonucleotide	17.3429	-	-	-	127.319	337.225
	NEG07052		Selenomethionine Se-oxide	1.66084	-	-	-	126.74	213.113
	NEG07063		Octafluorocyclobutane	-17.4903	-	-	-	126.181	201.034
	NEG07066		N(omega)-(ADP-D-ribosyl)-L-arginine	-14.2356	-	-	-	126.009	716.498
	NEG07069		Flupropate	-18.549	-	-	-	125.597	147.045
	NEG07079		3,5-Digalloylepicatechin	-22.6598	-	-	-	125.299	595.47
	NEG07094		3,4,5-trihydroxy-6-({4-hydroxy-2-oxo-2H-furo[2,3-h]chromen-8-yl}oxy)oxane-2-carboxylic acid	-9.37928	-	-	-	124.362	395.292
	NEG07102		Heparan sulfate	-16.2831	-	-	-	123.848	638.519
	NEG07115		(3S)-Citryl-CoA	-23.7173	-	-	-	123.21	942.627
	NEG07117		4-Maleylacetoacetate	-16.705	-	-	-	123.165	201.149
	NEG07119		TG(18:0/22:4(7Z,10Z,13Z,16Z)/24:0)	7.15146	-	-	-	123.161	1024.72
	NEG07120		2'-Carboxy-4-[bis(2-chloroethyl)amino]-2-methylazobenzene	-0.0815096	-	-	-	123.137	381.276
	NEG07124		Sodium L-ascorbic acid 2-phosphate	-4.22027	-	-	-	122.938	326.079
	NEG07126		Arbutin 6-phosphate	-8.93633	-	-	-	122.652	353.235
	NEG07129		N-(3,5-Dichlorophenyl)succinimide	-7.81055	-	-	-	122.572	245.079
	NEG07134		3'-(2',3'-Digalloylglucosyl)-phloroacetophenone	-5.13512	-	-	-	122.264	635.5
	NEG07137		4-Keto-anhydrotetracycline	-17.4611	-	-	-	122.131	398.335
	NEG07139		[3-(3,5,7-trihydroxy-6-methoxy-4-oxo-4H-chromen-2-yl)phenyl]oxidanesulfonic acid	12.9019	-	-	-	122.099	397.332
	NEG07142		2-Bromomaleylacetate	23.1125	-	-	-	121.956	238.018
	NEG07151		Feruloyl-diketide-CoA	-2.1941	-	-	-	121.451	986.745
	NEG07174		Cyanidin 3-O-3'',6''-O-dimalonylglucoside	6.46212	-	-	-	120.14	622.488
	NEG07175		TG(14:1(9Z)/24:1(15Z)/o-18:0)	3.63508	-	-	-	120.04	902.551
	NEG07177		Genistein 4',7-O-diglucuronide	10.7939	-	-	-	119.99	623.499
	NEG07185		TG(22:4(7Z,10Z,13Z,16Z)/24:1(15Z)/o-18:0)	18.2617	-	-	-	119.552	1008.73
	NEG07188		5-Acetylamino-6-formylamino-3-methyluracil	21.9597	-	-	-	119.458	227.202
	NEG07190		CMP-N-glycoloyl-beta-neuraminate(2-)	20.1399	-	-	-	119.458	629.458
	NEG07192		CMP-N-glycoloylneuramite	7.81525	-	-	-	119.458	631.463
	NEG07199		TG(15:0/22:2(13Z,16Z)/o-18:0)	15.6022	-	-	-	118.983	888.534
	NEG07203		Talc	20.2128	-	-	-	118.84	380.281
	NEG07205		5-Phospho-alpha-D-ribose 1-diphosphate	-8.38227	-	-	-	118.832	391.074
	NEG07208		3,4,5-trihydroxy-6-({6,7,11,12,13,21,22,23-octahydroxy-3,16-dioxo-2,17,20-trioxatetracyclo[17.3.1.0tricosa-4,6,8,10,12,14-hexaen-8-yl}oxy)oxane-2-carboxylic acid	19.6031	-	-	-	118.692	659.494
	NEG07210		6,7-Dichloro-3-hydroxy-1,5 dihydro-imidazo[2,1-b]quinazolin-2-one	-23.3655	-	-	-	118.674	273.088
	NEG07220		Thioguanosine 5'-diphosphate	-3.84151	-	-	-	118.412	460.272
	NEG07221		unsym-Bis(4'-chlorophenyl)ethylene	7.89585	-	-	-	118.4	250.144
	NEG07228		2-Amino-5-phosphopentanoic acid	-2.43763	-	-	-	118.212	198.133
	NEG07234		Tetrahydroxypteridine	8.1467	-	-	-	117.94	197.129
	NEG07238		TG(22:5(4Z,7Z,10Z,13Z,16Z)/24:1(15Z)/o-18:0)	16.8759	-	-	-	117.875	1006.72
	NEG07239		TG(22:4(7Z,10Z,13Z,16Z)/24:0/o-18:0)	3.3357	-	-	-	117.875	1010.73
	NEG07262		Bromacil	-23.3771	-	-	-	117.188	262.117
	NEG07266		Bis(1L-myo-inositol)-3,1'-phosphate 1-phosphate	-8.97847	-	-	-	117.168	503.259
	NEG07268		6-(alpha-D-Glucosaminyl)-1D-myo-inositol 1,2-cyclic phosphate	-7.19278	-	-	-	117.138	404.281
	NEG07282		Enilcozole	7.17131	-	-	-	116.471	298.189
	NEG07290		Phosphoenolpyruvate	-6.41898	-	-	-	116.097	169.048
	NEG07291		8-[5-(5,7-dihydroxy-4-oxo-4H-chromen-2-yl)-2-hydroxyphenyl]-5,7-dihydroxy-2-(4-hydroxy-3-methoxyphenyl)-4H-chromen-4-one	-1.25512	-	-	-	115.968	569.497
	NEG07296		Auranofin	-22.924	-	-	-	115.756	679.472
	NEG07297		Urate-3-ribonucleoside	19.7782	-	-	-	115.703	301.238
	NEG07307		PQQ	3.09344	-	-	-	115.048	331.214
	NEG07310		Asperuloside tetraacetate	-2.96904	-	-	-	114.868	583.513
	NEG07313		1-Hydroxy-2-methyl-2-butenyl 4-diphosphate	18.7888	-	-	-	114.828	263.104
	NEG07315		AMP	-22.099	-	-	-	114.828	348.221
	NEG07316		Salicin 6-phosphate	-14.4013	-	-	-	114.81	367.26
	NEG07318		3',5'-Cyclic AMP	-8.13279	-	-	-	114.721	330.21
	NEG07322		Cyanidin 3-O-(beta-D-xylosyl-(1-&gt;2)-beta-D-galactoside)	7.49096	-	-	-	114.403	582.511
	NEG07329		2-Methacryloyloxyethyl phenyl phosphate	-7.64759	-	-	-	113.924	287.223
	NEG07333		CoA	-19.9005	-	-	-	113.608	768.526
	NEG07340		5-Phosphoribosyl-4-carboxy-5-aminoimidazole	15.5847	-	-	-	113.323	337.187
	NEG07344		Methylscopolamine	9.10561	-	-	-	113.32	399.302
	NEG07356		Isobutrin	-20.2423	-	-	-	112.989	597.529
	NEG07363		Cyanidin 3-O-rutinoside	-12.0689	-	-	-	112.728	596.526
	NEG07366		2,8-bis-Trifluoromethyl-4-quinoline carboxylic acid	7.94735	-	-	-	112.48	310.174
	NEG07368		3-Deoxy-D-manno-octulosote	10.3987	-	-	-	112.458	239.202
	NEG07370		Clofazimine glucuronide	-19.0363	-	-	-	112.458	666.515
	NEG07390		2-hydroxy-3-[4-hydroxy-3-(sulfooxy)phenyl]propanoic acid	-15.9877	-	-	-	111.54	279.233
	NEG07394		Azafenidin	10.3464	-	-	-	111.353	339.199
	NEG07396		{2-[3,5-dihydroxy-4-(sulfooxy)phenyl]-3-hydroxy-5-oxo-5H-chromen-7-yl}oxidanium	12.1363	-	-	-	111.313	384.312
	NEG07397		3,4-Dihydroxymandelate	5.84509	-	-	-	111.295	185.154
	NEG07406		Inosine-5'-carboxylate	-13.8899	-	-	-	111.069	313.239
	NEG07410		Oxalate	-22.9894	-	-	-	110.986	91.0401
	NEG07414		2-Carboxy-2-hydroxy-8-carboxychromene	3.71177	-	-	-	110.986	237.186
	NEG07416		Nifurthiazole	10.8493	-	-	-	110.948	255.233
	NEG07418		Endothion	22.7928	-	-	-	110.937	281.248
	NEG07426		(1R,6R)-6-Hydroxy-2-succinylcyclohexa-2,4-diene-1-carboxylate	0.866189	-	-	-	110.676	241.217
	NEG07428		2-Aminoadenosine	3.43254	-	-	-	110.676	283.264
	NEG07431		Pyrophosphate	23.8447	-	-	-	110.602	174.955
	NEG07442		O-Phospho-L-serine	-14.0069	-	-	-	110.33	186.077
	NEG07443		3,4,5-trihydroxy-6-[(2-hydroxyacetyl)oxy]oxane-2-carboxylic acid	-5.20329	-	-	-	110.33	253.181
	NEG07445		2-Amino-4-hydroxy-6-(D-erythro-1,2,3-trihydroxypropyl)-7,8-dihydropteridine	-6.53567	-	-	-	110.168	256.236
	NEG07446		Anthragallol	-19.9628	-	-	-	110.168	257.212
	NEG07448		7-Methylinosine	-1.97602	-	-	-	110.106	284.267
	NEG07449		Phaseolic acid	20.5056	-	-	-	110.106	297.243
	NEG07450		Cyclophosphamide	-13.4456	-	-	-	110.1	280.105
	NEG07459		N-Acetyl-N6,O-didemethylpuromycin-5'-phosphate	-0.755125	-	-	-	109.641	566.48
	NEG07471		Metobromuron	-11.3115	-	-	-	108.987	260.104
	NEG07473		Wedelolactone	0.477618	-	-	-	108.91	315.254
	NEG07477		N-Acetyl-D-glucosamine 1,6-bisphosphate	-4.91802	-	-	-	108.704	382.173
	NEG07479		N-Pyruvoyl-5-methoxy-3-hydroxyanthranilate	-10.317	-	-	-	108.701	254.213
	NEG07483		Aplysin	2.05099	-	-	-	108.355	296.223
	NEG07489		Methyl 2,3,6-tri-O-galloyl-beta-D-glucopyranoside	-12.5625	-	-	-	108.137	651.494
	NEG07492		3-Oxalomalate	-2.05416	-	-	-	108.001	207.114
	NEG07495		Tricalcium phosphate	-1.02587	-	-	-	107.845	311.184
	NEG07496		Clonidine	22.5912	-	-	-	107.842	231.106
	NEG07505		Urate D-ribonucleotide	-19.5803	-	-	-	107.623	381.205
	NEG07525		Aerophobin 2	-20.1802	-	-	-	107.073	506.158
	NEG07538		6-{[7,8,8,12,21,22-hexahydroxy-19-(hydroxymethyl)-3,6,16-trioxo-2,17,20,23-tetraoxapentacyclo[16.3.1.1tricosa-4,10,12,14-tetraen-13-yl]oxy}-3,4,5-trihydroxyoxane-2-carboxylic acid	1.43833	-	-	-	106.791	675.481
	NEG07543		Eudistomin N	15.4314	-	-	-	106.566	248.102
	NEG07545		N-Phospho-D-lombricine	16.3974	-	-	-	106.566	351.173
	NEG07549		PE(20:4(5Z,8Z,11Z,14Z)/22:6(4Z,7Z,10Z,13Z,16Z,19Z))	1.91273	-	-	-	106.489	813.075
	NEG07568		TG(14:0/20:4(5Z,8Z,11Z,14Z)/24:1(15Z))	12.9063	-	-	-	106.076	938.548
	NEG07575		TG(15:0/22:1(13Z)/o-18:0)	17.52	-	-	-	105.833	890.552
	NEG07578		dTTP	-5.17279	-	-	-	105.75	483.173
	NEG07585		TG(15:0/24:1(15Z)/o-18:0)	-9.37065	-	-	-	105.676	918.582
	NEG07593		Dichlormid	4.18397	-	-	-	105.373	209.093
	NEG07633		Chloramphenicol	18.6237	-	-	-	103.794	324.143
	NEG07638		Carfentrazone	9.98159	-	-	-	103.489	385.149
	NEG07642		Heparan sulfate	-15.802	-	-	-	103.401	638.519
	NEG07643		6-(alpha-D-Glucosaminyl)-1D-myo-inositol 1,2-cyclic phosphate	-8.6928	-	-	-	103.29	404.28
	NEG07644		4-Maleylacetoacetate	-16.9064	-	-	-	103.288	201.149
	NEG07645		3,5-Dichloro-4-hydroxyphenylpyruvate	13.8352	-	-	-	103.288	250.058
	NEG07653		2,3-Diketo-5-methylthiopentyl-1-phosphate	9.88814	-	-	-	102.41	243.196
	NEG07654		2,2-Bis(4-hydroxyphenyl)hexafluoropropane	-0.631171	-	-	-	102.41	337.236
	NEG07663		2-Oxo-4-phosphonobutanoate	10.5254	-	-	-	101.746	183.078
	NEG07671		[2-hydroxy-6-methoxy-4-(3,5,7-trihydroxy-5H-chromen-2-yl)phenyl]oxidanesulfonic acid	-24.4641	-	-	-	101.398	398.328
	NEG07679		Diclosulam	-17.8879	-	-	-	101.195	407.22
	NEG07682		8-C-Ascorbylepigallocatechin 3-gallate	-5.60467	-	-	-	101.144	633.484
	NEG07683		Cyclic di-3',5'-adenylate	12.7029	-	-	-	101.144	659.428
	NEG07693		SWEP	-14.592	-	-	-	100.674	221.057
	NEG07699		5,7-dihydroxy-8-[2-hydroxy-5-(5,6,7-trihydroxy-4-oxo-4H-chromen-2-yl)phenyl]-2-(4-hydroxyphenyl)-4H-chromen-4-one	21.9727	-	-	-	100.337	555.482
	NEG07705		Metoxadiazone	9.24666	-	-	-	100.004	223.207
	NEG07706		Cyanotriphenylborate	-11.9521	-	-	-	99.9865	292.134
	NEG07710		5-Acetylamino-6-formylamino-3-methyluracil	22.4799	-	-	-	99.7879	227.202
	NEG07712		Muscapurpurin	-3.9309	-	-	-	99.7081	419.317
	NEG07713		2-C-Methyl-D-erythritol 2,4-cyclodiphosphate	-22.5369	-	-	-	99.5285	279.092
	NEG07715		D-Fructose 1,6-bisphosphate	-23.649	-	-	-	99.469	341.115
	NEG07721		2-Carboxy-2-hydroxy-8-carboxychromene	3.6929	-	-	-	99.1198	237.186
	NEG07723		Cyanidin 3-O-(beta-D-xylosyl-(1-&gt;2)-beta-D-galactoside)	7.01986	-	-	-	98.9498	582.511
	NEG07726		L-3,4-Dihydroxybutan-2-one 4-phosphate	8.13124	-	-	-	98.8665	185.093
	NEG07727		6,7-Dichloro-3-hydroxy-1,5 dihydro-imidazo[2,1-b]quinazolin-2-one	-10.6512	-	-	-	98.8355	273.091
	NEG07729		Chlorfenprop-methyl	-8.38218	-	-	-	98.8163	234.097
	NEG07730		5-Amino-4-imidazole carboxylate	-4.14246	-	-	-	98.7706	128.108
	NEG07748		Vadium pentoxide	-5.25397	-	-	-	97.5758	182.886
	NEG07749		Nitrovin	15.5689	-	-	-	97.5466	361.295
	NEG07754		3'-(2',3'-Digalloylglucosyl)-phloroacetophenone	-5.39107	-	-	-	97.2469	635.5
	NEG07757		1-(5-Phosphoribosyl)imidazole-4-acetate	0.301689	-	-	-	97.0771	339.215
	NEG07762		2,3,4,7,8,9,15,21,22,23,28-undecahydroxy-14-(hydroxymethyl)-12,27,31,34-tetraoxo-13,25,32,35-tetraoxaoctacyclo[14.13.3.3]pentatriaconta-1,3,5(30),6,8,10,19,21,23,28-decaene-20-carboxylic acid	-1.46359	-	-	-	96.6542	771.523
	NEG07763		Florasulam	-1.98762	-	-	-	96.574	360.29
	NEG07777		Anthragallol	-19.9203	-	-	-	95.79	257.212
	NEG07778		Bluensidine 6-phosphate	-3.58014	-	-	-	95.79	345.222
	NEG07790		WIN56291	8.0904	-	-	-	95.0757	356.226
	NEG07791		Guabenz	11.156	-	-	-	95.0135	232.092
	NEG07798		Orotate	17.9882	-	-	-	94.6642	157.106
	NEG07800		Etacozole	5.25188	-	-	-	94.4422	329.203
	NEG07807		Pyrrolnitrin	4.00309	-	-	-	94.2306	258.081
	NEG07810		5-Hydroxymethyldeoxycytidylate	10.9585	-	-	-	93.972	338.234
	NEG07820		Lead nitrate	17.4315	-	-	-	93.3386	332.223
	NEG07823		Cisplatin	20.6133	-	-	-	93.2275	299.048
	NEG07824		Benodanil	-3.37543	-	-	-	93.1702	324.135
	NEG07826		6-Mercaptopurine ribonucleoside triphosphate	-15.6993	-	-	-	93.07	525.23
	NEG07844		3,4-Dihydroxyphthalate	-14.1514	-	-	-	92.3881	199.134
	NEG07846		5'-xanthylate(2-)	-23.4525	-	-	-	92.3881	363.191
	NEG07851		Chlozolite	0.183002	-	-	-	92.2566	333.143
	NEG07858		Metosulam	-24.745	-	-	-	92.0943	419.252
	NEG07860		[(5,6,12,13,14-pentahydroxy-9-oxo-11-{6,7,13,14-tetrahydroxy-3,10-dioxo-2,9-dioxatetracyclo[6.6.2.0,.0,]hexadeca-1(15),4,6,8(16),11,13-hexaen-5-yl}-3,8-dioxatricyclo[8.4.0.0,]tetradeca-1(14),10,12-trien-4-yl)methoxy]sulfonic acid	-13.0867	-	-	-	91.979	695.478
	NEG07863		Chlorambucil	18.2156	-	-	-	91.8411	305.225
	NEG07866		Adenylyl sulfate	23.1638	-	-	-	91.7194	428.302
	NEG07871		4-Hydroxylamino-2,6-dinitrotoluene	-9.73218	-	-	-	91.0258	214.153
	NEG07872		Isoxapyrifop	19.6652	-	-	-	90.926	384.241
	NEG07876		dehydrofelodipine	-21.349	-	-	-	90.5259	383.237
	NEG07879		N-Glycoloyl-neuramite	-20.3879	-	-	-	90.3881	326.27
	NEG07892		Sodium hexafluorosilicate	22.8585	-	-	-	89.6192	189.067
	NEG07896		O-Phosphorylhydroxylamine	22.4713	-	-	-	89.2503	114.02
	NEG07907		Nifurthiazole	10.8434	-	-	-	88.6352	255.233
	NEG07916		Endothion	22.2504	-	-	-	87.8438	281.248
	NEG07924		6-(Dibromomethylene)-17beta-hydroxy-androst-4-en-3-one propiote	-2.43456	-	-	-	87.7007	515.297
	NEG07929		N-Pyruvoyl-5-methoxy-3-hydroxyanthranilate	-9.76539	-	-	-	87.5576	254.213
	NEG07931		Diclosulam	-17.8788	-	-	-	87.4231	407.22
	NEG07933		Tricalcium phosphate	-2.3164	-	-	-	87.3413	311.183
	NEG07940		1-Hydroxy-3-methoxy-7-primeverosyloxyxanthone	20.7812	-	-	-	86.8331	553.504
	NEG07945		Quercetin 3-O-[beta-D-xylosyl-(1-&gt;2)-beta-D-glucoside]	-7.99264	-	-	-	86.6218	597.493
	NEG07952		Epitheaflavic acid 3'-gallate	8.4981	-	-	-	85.8588	581.462
	NEG07955		5-Fluorodeoxyuridine monophosphate	4.87475	-	-	-	85.5375	327.181
	NEG07957		6-(4-{5,7-dihydroxy-3-[(3,4,5-trihydroxyoxan-2-yl)oxy]-5H-chromen-2-yl}-2-hydroxyphenoxy)-3,4,5-trihydroxyoxane-2-carboxylic acid	-5.5934	-	-	-	85.4825	596.49
	NEG07974		Trifluridine	-10.269	-	-	-	84.8439	297.204
	NEG07979		6-{[7,8,8,12,21,22-hexahydroxy-19-(hydroxymethyl)-3,6,16-trioxo-2,17,20,23-tetraoxapentacyclo[16.3.1.1tricosa-4,10,12,14-tetraen-13-yl]oxy}-3,4,5-trihydroxyoxane-2-carboxylic acid	1.38493	-	-	-	84.304	675.481
	NEG07996		Dichlozoline	-10.7572	-	-	-	83.2061	275.104
	NEG08000		Ellagic acid	0.694205	-	-	-	83.0193	303.2
	NEG08003		4-Maleylacetoacetate	-17.1955	-	-	-	82.9394	201.149
	NEG08005		1-phthaleneacetic acid sodium salt	-22.5491	-	-	-	82.847	209.191
	NEG08016		Etidronic acid	14.7731	-	-	-	82.0781	207.039
	NEG08017		1-(5-Phosphoribosyl)imidazole-4-acetate	0.500579	-	-	-	82.0054	339.215
	NEG08018		Chloropropylate	-4.65613	-	-	-	82.0028	340.219
	NEG08026		Diclofop methyl	-8.96132	-	-	-	81.437	342.19
	NEG08029		3,3',5,5'-Tetrahydroxy-6,7-methyleneoxy-4'-methoxyflavone 3-glucuronide	20.3673	-	-	-	81.4271	537.414
	NEG08031		Isocil	-16.8664	-	-	-	81.3996	248.092
	NEG08035		Diethylenetriamine crosslinked with epichlorohydrin	-5.30806	-	-	-	81.3961	256.79
	NEG08036		3-D-Glucuronosyl-N2,6-disulfo-beta-D-glucosamine	12.2401	-	-	-	81.3961	516.435
	NEG08039		Cliomide	-16.9535	-	-	-	81.1339	433.268
	NEG08040		Tetrafluoroethylene	21.0256	-	-	-	80.9093	101.024
	NEG08041		1-O,2-O,6-O-Trigalloyl-beta-D-glucose	6.35055	-	-	-	80.8888	637.48
	NEG08042		2,6-Dichlorobenzamide	6.7397	-	-	-	80.8682	191.035
	NEG08043		N-Acetyl-N6,O-didemethylpuromycin-5'-phosphate	-0.610467	-	-	-	80.8682	566.48
	NEG08045		CGH 2466	11.2996	-	-	-	80.8482	323.223
	NEG08048		Anthragallol	-19.855	-	-	-	80.8367	257.212
	NEG08051		Methyl 2,3,6-tri-O-galloyl-beta-D-glucopyranoside	-12.6554	-	-	-	80.8367	651.494
	NEG08055		dTDP-4-dimethylamino-4,6-dideoxy-5-C-methyl-L-mannose	22.2715	-	-	-	80.2866	590.445
	NEG08056		Maclurin 3-C-(6'-p-hydroxybenzoyl-glucoside)	2.92567	-	-	-	80.222	545.47
	NEG08057		Isorhamnetin 3-(6'-malonylglucoside)	-19.5599	-	-	-	80.222	565.445
	NEG08061		Arbutin 6-phosphate	-21.0358	-	-	-	79.8366	353.231
	NEG08064		Lead arsete	1.24667	-	-	-	79.6503	348.135
	NEG08073		({6-[2-(3,4-dihydroxyphenyl)-5-hydroxy-7-methoxy-4-oxo-4H-chromen-6-yl]-3,4,5-trihydroxyoxan-2-yl}methoxy)sulfonic acid	-6.63275	-	-	-	78.7645	543.464
	NEG08074		[4-(5,7-dihydroxy-3-{[3,4,5-trihydroxy-6-(hydroxymethyl)oxan-2-yl]oxy}-5H-chromen-2-yl)-2-methoxyphenyl]oxidanesulfonic acid	-21.4962	-	-	-	78.7645	544.466
	NEG08075		3,4,5-trihydroxy-6-[(2-hydroxyacetyl)oxy]oxane-2-carboxylic acid	-4.83168	-	-	-	78.7607	253.181
	NEG08083		DHAP(6:0)	15.6569	-	-	-	77.8731	269.212
	NEG08088		Ephedrannin A	-4.2278	-	-	-	77.3099	557.478
	NEG08095		(Z)-4-(2-Hydroxy-5-sulfotophenyl)-2-oxo-3-butenoate	-15.3805	-	-	-	76.7049	273.234
	NEG08097		Dichlobenil	8.90365	-	-	-	76.1209	173.02
	NEG08100		Isorhamnetin 3-(6'-malonylglucoside)	20.0761	-	-	-	75.6253	565.468
	NEG08101		3,5-Digalloylepicatechin	-2.99974	-	-	-	75.5891	595.482
	NEG08104		3,4,8,9,10-pentahydroxy-6-oxo-6H-benzo[c]chromene-1-carboxylic acid	19.1094	-	-	-	75.541	321.221
	NEG08108		Schradan	-21.5659	-	-	-	75.5322	287.25
	NEG08110		Cefepime hydrochloride	-12.0308	-	-	-	75.5322	572.499
	NEG08114		Niflumic acid	10.36	-	-	-	75.236	283.228
	NEG08116		dTDP-5-dimethyl-L-lyxose	16.0883	-	-	-	75.0035	563.372
	NEG08121		Monoiodothyronine	-20.2553	-	-	-	74.3799	400.18
	NEG08122		N-Methylanthraniloyl-CoA	21.3725	-	-	-	74.3382	901.708
	NEG08123		Bowdichione	16.9199	-	-	-	74.0729	299.259
	NEG08128		4-Bromophenylacetate	-6.72967	-	-	-	73.1959	216.05
	NEG08131		Eflornithine	-2.38923	-	-	-	73.1185	183.175
	NEG08137		Carmustine	2.94576	-	-	-	72.6219	215.058
	NEG08138		3,4-Dihydroxymandelate	6.01524	-	-	-	72.5572	185.154
	NEG08140		GDP	-7.85163	-	-	-	72.503	444.204
	NEG08142		alpha-Fluoro-beta-ureidopropionic acid	-19.6542	-	-	-	72.3023	151.113
	NEG08146		2-Carboxy-2-hydroxy-8-carboxychromene	4.01664	-	-	-	72.1737	237.186
	NEG08152		Phaseolic acid	19.0749	-	-	-	71.9826	297.243
	NEG08159		2-Bromo-5-hydroxy-N-[2-(4-hydroxyphenyl)ethyl]-4-methoxy-N-methylbenzamide	-23.1305	-	-	-	71.8052	381.232
	NEG08163		Dichlofluanid	5.20981	-	-	-	71.2602	334.239
	NEG08169		Barban	1.95819	-	-	-	70.8234	259.108
	NEG08170		6-beta-Hydroxy-mometasone furoate	18.8449	-	-	-	70.8234	538.446
	NEG08175		(1R,6R)-6-Hydroxy-2-succinylcyclohexa-2,4-diene-1-carboxylate	1.49939	-	-	-	70.7301	241.217
	NEG08176		3-Deoxy-D-manno-octulosote	10.6755	-	-	-	70.7301	239.202
	NEG08178		Tricrozarin A	21.5911	-	-	-	70.4765	295.227
	NEG08189		Endothion	21.6434	-	-	-	70.1699	281.248
	NEG08190		Benzoyl meso-tartaric acid	-12.9427	-	-	-	70.1357	255.197
	NEG08193		Vicianose	-8.53729	-	-	-	70.0122	313.275
	NEG08196		Corilagin	8.27153	-	-	-	69.9016	635.465
	NEG08198		6-[4-({[2-(3,4-dihydroxyphenyl)-5,7-dihydroxy-3,4-dihydro-2H-1-benzopyran-3-yl]oxy}carbonyl)-2,6-dihydroxyphenoxy]-3,4,5-trihydroxyoxane-2-carboxylic acid	-3.21654	-	-	-	69.8733	619.505
	NEG08203		UDP-D-xylose	11.7011	-	-	-	69.6675	537.289
	NEG08210		Difenocozole	-12.8957	-	-	-	69.5472	407.265
	NEG08226		UDP-4-dehydro-6-deoxy-D-glucose	21.4881	-	-	-	67.8872	549.306
	NEG08227		Dacthal	-24.4995	-	-	-	67.7668	332.963
	NEG08238		Benoxacor	2.65599	-	-	-	66.6403	261.124
	NEG08256		N-Deisopropyl-fluvastatin	13.6678	-	-	-	65.2855	370.399
	NEG08258		Cyfluthrin	2.40606	-	-	-	65.0498	435.296
	NEG08262		y-Morphine	16.2479	-	-	-	64.8438	569.676
	NEG08263		Tos-Ph-CH2Cl	-5.46869	-	-	-	64.8082	281.776
	NEG08266		Phosphophosphite	9.44807	-	-	-	64.7183	276.143
	NEG08268		Metobromuron	19.2215	-	-	-	64.6039	260.112
	NEG08277		dTDP-4-dimethylamino-4,6-dideoxy-5-C-methyl-L-mannose	22.0722	-	-	-	64.1116	590.445
	NEG08289		Delphinidin 3-O-3'',6''-O-dimalonylglucoside	0.379412	-	-	-	62.5917	638.484
	NEG08303		Bupropion	11.976	-	-	-	62.2428	240.751
	NEG08311		Chrysoeriol 4',7-diglucuronide	-12.219	-	-	-	61.9019	653.51
	NEG08313		(R)-5-Diphosphomevalote	1.55668	-	-	-	61.8379	309.125
	NEG08323		Luteolin 7-O-[beta-D-glucuronosyl-(1-&gt;2)-beta-D-glucuronide]	1.77691	-	-	-	61.4924	639.493
	NEG08325		1-O,2-O,6-O-Trigalloyl-beta-D-glucose	5.49975	-	-	-	61.41	637.479
	NEG08327		P1,P2-Bis(5'-adenosyl) triphosphate	-16.0659	-	-	-	61.4071	757.402
	NEG08344		4-Hydroxy duloxetine glucuronide	2.12353	-	-	-	60.8336	490.546
	NEG08362		3',5'-Cyclic AMP	-8.1384	-	-	-	60.3981	330.21
	NEG08371		6-{[7,8,8,12,21,22-hexahydroxy-19-(hydroxymethyl)-3,6,16-trioxo-2,17,20,23-tetraoxapentacyclo[16.3.1.1tricosa-4,10,12,14-tetraen-13-yl]oxy}-3,4,5-trihydroxyoxane-2-carboxylic acid	0.786048	-	-	-	59.8939	675.481
	NEG08375		Niflumic acid	9.96436	-	-	-	59.7164	283.228
	NEG08376		4-Ketocyclophosphamide	1.49879	-	-	-	59.6213	276.077
	NEG08382		Chloraminophemide	-16.712	-	-	-	59.3857	286.731
	NEG08394		Methyl 2,3,6-tri-O-galloyl-beta-D-glucopyranoside	-12.8468	-	-	-	58.8998	651.494
	NEG08405		6-({13,14-dihydroxy-9-oxo-8,17-dioxatetracyclo[8.7.0.0,.0,]heptadeca-1(10),2(7),3,5,11(16),12,14-heptaen-5-yl}oxy)-3,4,5-trihydroxyoxane-2-carboxylic acid	19.1159	-	-	-	58.5992	461.363
	NEG08412		Dichlozoline	-0.626928	-	-	-	58.5677	275.107
	NEG08414		N-debutylhalofantrine	12.208	-	-	-	58.4481	445.33
	NEG08422		ADP-D-glycero-beta-D-manno-heptose	-4.30714	-	-	-	57.8571	620.372
	NEG08424		Buthiobate	24.5024	-	-	-	57.7109	373.607
	NEG08425		5-(10-Nonadecenyl)-1,3-benzenediol	-6.59205	-	-	-	57.7109	375.605
	NEG08437		Diallat	6.84077	-	-	-	56.6314	271.228
	NEG08440		UDP-2-acetamido-3-amino-2,3-dideoxy-alpha-D-glucurote	22.8762	-	-	-	56.3323	621.374
	NEG08441		N-Acetyl-O-demethylpuromycin-5'-phosphate	-23.8474	-	-	-	56.3078	580.493
	NEG08457		Stipitatate	7.63177	-	-	-	55.6493	183.139
	NEG08469		IAARh123	3.94023	-	-	-	55.2731	633.395
	NEG08473		Tricrozarin A	22.7657	-	-	-	55.0788	295.228
	NEG08474		N-Cyclopropylammelide	-3.54534	-	-	-	55.0763	169.16
	NEG08475		1D-myo-inositol 1,4-bisphosphate(4-)	-13.9792	-	-	-	55.0763	337.087
	NEG08479		3',5'-Cyclic diGMP	-14.1082	-	-	-	54.8948	691.408
	NEG08480		1,4-beta-D-Glucan	-16.1878	-	-	-	54.8047	537.434
	NEG08481		6-beta-Hydroxy-mometasone furoate	19.043	-	-	-	54.8047	538.447
	NEG08482		Lithospermic acid	-21.853	-	-	-	54.8047	539.452
	NEG08483		Aplysin	0.990987	-	-	-	54.7621	296.222
	NEG08484		Cyanidin 3-O-(6-O-malonyl-beta-D-glucoside)	-12.7035	-	-	-	54.7621	536.431
	NEG08485		11-O-Demethylpradimicinone II	0.951614	-	-	-	54.7621	552.463
	NEG08488		UDP-6-sulfoquinovose	5.38165	-	-	-	54.5954	631.376
	NEG08489		Lamivudine-monophosphate	-16.3196	-	-	-	54.5211	310.238
	NEG08490		Anthragallol	-19.9351	-	-	-	54.4785	257.212
	NEG08492		Phaseolic acid	20.4162	-	-	-	54.4785	297.243
	NEG08497		3-(Uracil-1-yl)-L-alanine	11.8477	-	-	-	54.251	200.174
	NEG08498		2-Carboxy-2-hydroxy-8-carboxychromene	4.06106	-	-	-	54.251	237.186
	NEG08502		N-Acetyl-N6,O-didemethylpuromycin-5'-phosphate	-3.38226	-	-	-	54.251	566.478
	NEG08504		2-Decarboxyphyllocactin	-17.281	-	-	-	54.251	594.511
	NEG08506		Sodium ortho-phenylphete	-1.52299	-	-	-	54.1987	193.196
	NEG08508		Isorhamnetin 3-(6'-malonylglucoside)	19.826	-	-	-	54.1987	565.468
	NEG08511		Chlorogete	15.5231	-	-	-	53.9659	355.321
	NEG08512		Bowdichione	16.1784	-	-	-	53.9043	299.259
	NEG08513		D-Glucono-1,5-lactone	-18.0619	-	-	-	53.8808	179.144
	NEG08517		3,4,5-trihydroxy-6-(4-methoxy-1-benzofuran-5-carbonyloxy)oxane-2-carboxylic acid	-1.20458	-	-	-	53.673	369.301
	NEG08524		Nifuradene	24.0867	-	-	-	53.3255	225.186
	NEG08530		3,5-Dichlorocatechol	23.4448	-	-	-	53.1723	180.012
	NEG08532		Carlinoside	0.232777	-	-	-	53.0079	581.499
	NEG08536		beta-Citryl-L-glutamate	5.77891	-	-	-	52.6529	322.247
	NEG08537		Isoorientin 2''-O-rhamnoside	-20.8642	-	-	-	52.6527	595.513
	NEG08539		3-Deoxy-D-manno-octulosote	10.7032	-	-	-	52.5337	239.202
	NEG08546		Atoxin a(s)	7.90254	-	-	-	52.3092	253.217
	NEG08547		Nifurthiazole	10.9465	-	-	-	52.3092	255.233
	NEG08548		2-Amino-4-hydroxy-6-(D-erythro-1,2,3-trihydroxypropyl)-7,8-dihydropteridine	-6.69619	-	-	-	52.3092	256.236
	NEG08550		5-Hydroxydantrolene	14.4263	-	-	-	52.3033	331.264
	NEG08555		({6-[2-(3,4-dihydroxyphenyl)-5,6,7-trihydroxy-4-oxo-4H-chromen-8-yl]-3,4,5-trihydroxyoxan-2-yl}methoxy)sulfonic acid	13.7526	-	-	-	51.8894	545.455
	NEG08557		5-Sulfoxymethylfurfural	-22.7514	-	-	-	51.7597	207.176
	NEG08568		Sodium hexafluorosilicate	22.3145	-	-	-	51.5585	189.067
	NEG08570		2-({2-[4-(1,2-dihydroxyethyl)-5,11,12,13-tetrahydroxy-8-oxo-3,7-dioxatricyclo[7.4.0.0trideca-1(13),9,11-trien-10-yl]-3,4,8,9,10-pentahydroxy-6-oxo-6H-benzo[c]chromen-1-yl}formamido)acetic acid	-24.0405	-	-	-	51.5585	690.482
	NEG08572		3,4,5-trihydroxy-6-(6-hydroxy-7-methoxy-2H-1,3-benzodioxole-5-carbonyloxy)oxane-2-carboxylic acid	-18.6335	-	-	-	51.4584	389.281
	NEG08574		2-Aminoadenosine	3.54237	-	-	-	51.4199	283.264
	NEG08575		7-Methylinosine	-2.04952	-	-	-	51.4199	284.267
	NEG08578		Endothion	22.8842	-	-	-	51.1917	281.248
	NEG08580		Cyclic dehypoxanthine futalosine	-1.20448	-	-	-	51.1917	295.264
	NEG08583		Neuraminic acid	-17.0504	-	-	-	51.1264	268.236
	NEG08585		Dehypoxanthine futalosine	-1.94916	-	-	-	50.9845	297.279
	NEG08586		2-O-Galloylgalactaric acid	2.60698	-	-	-	50.9593	363.251
	NEG08594		DHAP(10:0)	-9.9433	-	-	-	50.8334	325.311
	NEG08601		2-Protocatechoylphloroglucinolcarboxylate	-13.8572	-	-	-	50.6215	307.227
	NEG08607		Mefluidide	-14.0936	-	-	-	50.5739	311.296
	NEG08610		alpha-1,5-L-Arabinotetraose	-19.5426	-	-	-	50.4826	547.47
	NEG08611		{2-[5,7-dihydroxy-2-(4-hydroxy-3-methoxyphenyl)-4-oxo-4H-chromen-6-yl]-3-hydroxy-6-methyl-5-oxooxan-4-yl}oxidanesulfonic acid	-8.54772	-	-	-	50.3481	525.453
	NEG08614		Epitheaflavic acid 3'-gallate	8.72714	-	-	-	50.3233	581.462
	NEG08615		3-Iodopropanoic acid	19.8796	-	-	-	50.3125	200.986
	NEG08616		Chloroneb	1.32033	-	-	-	50.2743	208.061
	NEG08620		Felodipine	-21.1146	-	-	-	50.2136	385.253
	NEG08624		1D-1-Guanidino-3-amino-1,3-dideoxy-scyllo-inositol 4-phosphate	10.804	-	-	-	50.1327	301.217
	NEG08630		N-(6-Oxo-6H-dibenzo[b,d]pyran-3-yl)maleamic acid	11.1304	-	-	-	49.9753	310.284
	NEG08636		1-Methylseleno-N-acetyl-D-galactosamine	-2.54605	-	-	-	49.7048	299.202
	NEG08648		3,3',5,5'-Tetrachloro-4,4'-biphenyldiol	15.0231	-	-	-	49.5893	324.999
	NEG08663		3,4,5,11,13,21,22,23-octahydroxy-8,18-dioxo-9,14,17-trioxatetracyclo[17.4.0.0tricosa-1(23),2,4,6,19,21-hexaen-12-yl 3,4,5-trihydroxybenzoate	21.7845	-	-	-	49.0369	635.476
	NEG08672		Cefacetrile	-2.82621	-	-	-	48.9114	340.33
	NEG08685		Savinin	-6.38595	-	-	-	48.304	353.342
	NEG08686		3-Glucosyl-2,3',4,4',6-pentahydroxybenzophenone	0.948704	-	-	-	48.1841	425.363
	NEG08689		1-O,2-O,6-O-Trigalloyl-beta-D-glucose	-0.430168	-	-	-	48.138	637.476
	NEG08699		O-Methylsterigmatocystin	24.8293	-	-	-	47.8269	339.327
	NEG08713		Cellobiono-1,5-lactone	-20.5933	-	-	-	47.2318	341.281
	NEG08714		AMP	-21.6773	-	-	-	47.2318	348.221
	NEG08716		Dichlozoline	0.903448	-	-	-	47.1709	275.108
	NEG08721		2,6-Dichlorobenzamide	21.9798	-	-	-	46.7106	191.038
	NEG08722		N-Pyruvoyl-5-methoxy-3-hydroxyanthranilate	-9.83847	-	-	-	46.7106	254.213
	NEG08723		Roxarsone	-21.978	-	-	-	46.6643	264.038
	NEG08725		[6,7,8,11,12,13,22-heptahydroxy-3,16-dioxo-21-(3,4,5-trihydroxybenzoyloxy)-2,17,20-trioxatetracyclo[17.3.1.0tricosa-4,6,8,10,12,14-hexaen-23-yl]oxidanesulfonic acid	-21.1477	-	-	-	46.6643	715.502
	NEG08738		Difenocozole	-8.0536	-	-	-	46.0651	407.267
	NEG08743		({7,8,9,12,13,14,17,18,19,25,29-undecahydroxy-4,22,27-trioxo-3,23,26-trioxahexacyclo[13.10.3.1]nonacosa-5(10),6,8,11,13,15(28),16,18,20-nonaen-24-yl}methoxy)sulfonic acid	-24.5332	-	-	-	45.7286	713.49
	NEG08756		6-Oxo-2-hydroxy-7-(4'-chlorophenyl)-3,8,8-trichloroocta-2E,4E,7E-trienoate	11.4115	-	-	-	45.1497	383.035
	NEG08775		CGH 2466	0.754338	-	-	-	41.5168	323.22
	NEG08778		Eudistomin N	-1.55941	-	-	-	41.105	248.098
	NEG08783		6-{[7,8,8,12,21,22-hexahydroxy-19-(hydroxymethyl)-3,6,16-trioxo-2,17,20,23-tetraoxapentacyclo[16.3.1.1tricosa-4,10,12,14-tetraen-13-yl]oxy}-3,4,5-trihydroxyoxane-2-carboxylic acid	10.6394	-	-	-	40.7497	675.487
	NEG08789		1,4-beta-D-Glucan	-16.241	-	-	-	40.535	537.434
	NEG08792		Benzoylprop-ethyl	2.07012	-	-	-	40.3202	367.247
	NEG08794		Sodium ortho-phenylphete	-1.61142	-	-	-	40.2862	193.196
	NEG08796		2-Amino-4-hydroxy-6-(D-erythro-1,2,3-trihydroxypropyl)-7,8-dihydropteridine	-6.73146	-	-	-	40.2862	256.236
	NEG08797		Schradan	-21.4309	-	-	-	40.2862	287.25
	NEG08801		Lithospermic acid	-21.7835	-	-	-	40.2862	539.452
	NEG08802		Cyanidin 3-O-rutinoside	-12.6579	-	-	-	40.2862	596.526
	NEG08803		Genistein 4',7-O-diglucuronide	13.0297	-	-	-	40.2862	623.5
	NEG08804		3'-(2',3'-Digalloylglucosyl)-phloroacetophenone	-5.76665	-	-	-	40.2862	635.499
	NEG08809		2,3,4,7,8,9,15,21,22,23,28-undecahydroxy-14-(hydroxymethyl)-12,27,31,34-tetraoxo-13,25,32,35-tetraoxaoctacyclo[14.13.3.3]pentatriaconta-1,3,5(30),6,8,10,19,21,23-nonaene-20-carboxylic acid	-10.0572	-	-	-	40.2862	773.533
	NEG08812		3,3',4,4'-Tetrachloroazobenzene	-11.0649	-	-	-	40.1757	321.005
	NEG08816		3,4-Dihydroxymandelate	5.87718	-	-	-	40.0513	185.154
	NEG08818		Diallat	6.80484	-	-	-	40.0513	271.228
	NEG08823		2-Carboxy-2-hydroxy-8-carboxychromene	4.06889	-	-	-	40.0513	237.186
	NEG08825		Anthragallol	-19.9104	-	-	-	40.0513	257.212
	NEG08832		3,5-Digalloylepicatechin	-22.9773	-	-	-	40.0513	595.47
	NEG08834		CMP-N-glycoloyl-beta-neuraminate(2-)	15.9925	-	-	-	40.0513	629.455
	NEG08837		Heparan sulfate	-16.1521	-	-	-	40.0513	638.519
	NEG08839		Methyl 2,3,6-tri-O-galloyl-beta-D-glucopyranoside	-12.7427	-	-	-	40.0513	651.494
	NEG08841		Chrysoeriol 4',7-diglucuronide	-13.3065	-	-	-	40.0513	653.51
	NEG08846		3,4,5-trihydroxy-6-({6,7,11,12,13,21,22,23-octahydroxy-3,16-dioxo-2,17,20-trioxatetracyclo[17.3.1.0tricosa-4,6,8,10,12,14-hexaen-8-yl}oxy)oxane-2-carboxylic acid	19.361	-	-	-	40.0513	659.494
	NEG08853		Icilin	-0.168811	-	-	-	39.963	312.299
	NEG08854		N-Cyclopropylammelide	-3.83744	-	-	-	39.9434	169.16
	NEG08859		Phaseolic acid	19.3786	-	-	-	39.8524	297.243
	NEG08860		(1R,6R)-6-Hydroxy-2-succinylcyclohexa-2,4-diene-1-carboxylate	1.52659	-	-	-	39.819	241.217
	NEG08862		Nifurthiazole	10.9916	-	-	-	39.819	255.233
	NEG08875		3-Deoxy-D-manno-octulosote	10.6978	-	-	-	39.7664	239.202
	NEG08879		2-Aminoadenosine	3.60603	-	-	-	39.7664	283.264
	NEG08880		Cyanidin 3-O-(6-O-malonyl-beta-D-glucoside)	-12.7525	-	-	-	39.7664	536.431
	NEG08881		6-beta-Hydroxy-mometasone furoate	19.0458	-	-	-	39.7664	538.447
	NEG08882		N-Acetyl-N6,O-didemethylpuromycin-5'-phosphate	-0.527533	-	-	-	39.7664	566.48
	NEG08884		D-Glucono-1,5-lactone	-18.3527	-	-	-	39.6664	179.144
	NEG08885		3',5'-Cyclic AMP	-7.65947	-	-	-	39.6664	330.211
	NEG08886		({6-[2-(3,4-dihydroxyphenyl)-5-hydroxy-7-methoxy-4-oxo-4H-chromen-6-yl]-3,4,5-trihydroxyoxan-2-yl}methoxy)sulfonic acid	-6.94867	-	-	-	39.6664	543.464
	NEG08889		Chlorogete	15.2488	-	-	-	39.6104	355.321
	NEG08893		Diclosulam	-17.4754	-	-	-	39.5675	407.22
	NEG08894		Bowdichione	16.4501	-	-	-	39.5091	299.259
	NEG08897		7-Methylinosine	-2.05233	-	-	-	39.4565	284.267
	NEG08898		Aplysin	2.11845	-	-	-	39.4565	296.223
	NEG08899		Mefluidide	-13.6973	-	-	-	39.4565	311.296
	NEG08900		11-O-Demethylpradimicinone II	0.888108	-	-	-	39.4565	552.463
	NEG08902		Isorhamnetin 3-(6'-malonylglucoside)	19.74	-	-	-	39.4565	565.468
	NEG08906		2-Decarboxyphyllocactin	-17.7578	-	-	-	39.2466	594.51
	NEG08910		Enilcozole	7.83492	-	-	-	39.2199	298.189
	NEG08913		Cyanidin	-2.11082	-	-	-	39.1793	288.251
	NEG08926		Ponceau MX	-9.15915	-	-	-	37.9061	481.425
	NEG08927		Fluoroimide	-4.44396	-	-	-	37.8087	261.055
	NEG08929		Brevifolincarboxylic acid 9-sulfate	-22.4332	-	-	-	37.7004	373.26
	NEG08932		4'-O-methyl-(-)-epicatechin-3'-O-beta-glucuronide	-22.8139	-	-	-	37.1713	495.441
	NEG08935		dTDP-4-dimethylamino-4,6-dideoxy-5-C-methyl-L-mannose	22.3117	-	-	-	37.102	590.445
	NEG08943		1,3,5,8-Tetrahydroxy-6-methoxy-2-methylanthraquinone 8-O-b-D-glucoside	0.295815	-	-	-	37.0232	479.41
	NEG08944		Catalposide	-19.2886	-	-	-	37.0232	483.433
	NEG08945		{2-[5,7-dihydroxy-2-(3-methoxyphenyl)-4-oxo-4H-chromen-6-yl]-3-hydroxy-6-methyl-5-oxooxan-4-yl}oxidanesulfonic acid	1.20892	-	-	-	37.0232	509.458
	NEG08946		Dide-O-methyl-4-O-alpha-D-glucopyranosylsimmondsin	-10.695	-	-	-	37.0232	510.46
	NEG08952		5,6-Dichloro-1,3-cyclohexadiene	-14.0642	-	-	-	36.9269	150.023
	NEG08957		{6,7,8,11,12,13,21,22-octahydroxy-3,16-dioxo-2,17,20-trioxatetracyclo[17.3.1.0tricosa-4,6,8,10,12,14-hexaen-23-yl}oxidanesulfonic acid	-0.0704799	-	-	-	36.5975	563.417
	NEG08959		3,4,5-trihydroxy-6-({6,7,11,12,13,21,22,23-octahydroxy-3,16-dioxo-2,17,20-trioxatetracyclo[17.3.1.0tricosa-4,6,8,10,12,14-hexaen-8-yl}oxy)oxane-2-carboxylic acid	-19.0355	-	-	-	36.5975	659.469
	NEG08961		Potassium dichromate	-0.632959	-	-	-	36.4851	295.192
	NEG08962		Florasulam	-1.57664	-	-	-	36.4851	360.291
	NEG08964		3,4,5,11,13,21,22,23-octahydroxy-8,18-dioxo-9,14,17-trioxatetracyclo[17.4.0.0tricosa-1(23),2,4,6,19,21-hexaen-12-yl 3,4,5-trihydroxybenzoate	22.7674	-	-	-	36.4699	635.477
	NEG08966		Sodium sulfate	6.02822	-	-	-	36.3759	143.05
	NEG08976		3',5'-Cyclic GMP	-21.1989	-	-	-	35.8598	346.205
	NEG08978		N(omega)-(ADP-D-ribosyl)-L-arginine	-8.33993	-	-	-	35.8307	716.503
	NEG08988		Cyfluthrin	5.72202	-	-	-	34.948	435.297
	NEG09008		3-[(2,6-Dichlorobenzylidene)amino]-6H-dibenzo[b,d]pyran-6-one	4.09038	-	-	-	32.9255	369.222
	NEG09009		TEPP	16.0455	-	-	-	32.8597	291.2
	NEG09017		Chlorambucil	-14.4758	-	-	-	32.2407	305.215
	NEG09021		Gossypetin 8-glucoside 3-sulfate	-13.8408	-	-	-	32.2407	561.439
	NEG09023		Mangiferin 6'-gallate	2.64395	-	-	-	32.2407	575.453
	NEG09026		dehydrofelodipine	-20.9873	-	-	-	32.1089	383.237
	NEG09034		1-Deoxy-D-altro-heptulose 7-phosphate	-2.74234	-	-	-	31.6273	275.169
	NEG09049		Ellagic acid	-0.605994	-	-	-	30.8185	303.2
	NEG09051		Neostigmine bromide	2.82663	-	-	-	30.5919	304.204
	NEG09065		dTDP-3,4-dioxo-2,6-dideoxy-D-glucose	-2.10088	-	-	-	29.8044	529.305
	NEG09066		Lormetazepam	3.55856	-	-	-	29.7874	336.193
	NEG09067		Chlorthiamid	15.3047	-	-	-	29.6564	207.103
	NEG09069		5-Phosphoribosyl-4-carboxy-5-aminoimidazole	7.82087	-	-	-	29.6278	337.184
	NEG09094		2,4-Dichloro-cis,cis-mucote	-21.2458	-	-	-	28.6731	212.002
	NEG09102		dTDP-4-dimethylamino-4,6-dideoxy-5-C-methyl-L-mannose	5.63796	-	-	-	28.5443	590.435
	NEG09104		3-Iodo-4-hydroxyphenylpyruvate	10.2757	-	-	-	28.5399	307.064
	NEG09114		Cliomide	16.4684	-	-	-	28.3867	433.282
	NEG09121		5-O-(1-Carboxyvinyl)-3-phosphoshikimate	-4.13921	-	-	-	28.1179	325.184
	NEG09125		Chlorobenzilate	-20.169	-	-	-	28.1179	326.187
	NEG09126		5-Fluorodeoxyuridine monophosphate	0.88446	-	-	-	28.1179	327.18
	NEG09130		2-Bromo-1H-indole-3-carboxaldehyde	-14.3564	-	-	-	28.0423	225.058
	NEG09134		Diclofop methyl	16.9201	-	-	-	27.6644	342.199
	NEG09136		1-(5-Phospho-D-ribosyl)-5-amino-4-imidazolecarboxylate	-1.38895	-	-	-	27.5609	340.203
	NEG09137		Bis(4-nitrophenyl)phosphate	18.2955	-	-	-	27.5609	341.196
	NEG09156		dTDP-D-forosamine	-5.25518	-	-	-	26.6384	544.404
	NEG09160		Cyclochlorotine	-12.0686	-	-	-	26.5265	573.439
	NEG09171		1-(5'-Phosphoribosyl)-5-formamido-4-imidazolecarboxamide	8.32201	-	-	-	26.358	367.232
	NEG09173		Bisphenol A bis(chloroformate)	-0.346244	-	-	-	26.225	354.204
	NEG09177		Diclofenac acyl glucuronide	4.8538	-	-	-	26.1591	473.283
	NEG09178		Gossypetin 8-glucuronide 3-sulfate	9.4788	-	-	-	26.0202	575.435
	NEG09179		(2R)-O-Phospho-3-sulfolactate	15.8467	-	-	-	25.9601	251.132
	NEG09180		2,8-bis-Trifluoromethyl-4-quinoline carboxylic acid	20.5192	-	-	-	25.9601	310.178
	NEG09185		2-Amino-5-formylamino-6-(5-phospho-D-ribosylamino)pyrimidin-4(3H)-one	-23.5562	-	-	-	25.8967	382.234
	NEG09197		Pyrifenox	22.6047	-	-	-	25.4028	296.178
	NEG09198		3,4,8,9,10-pentahydroxy-6-oxo-6H-benzo[c]chromene-1-carboxylic acid	-15.037	-	-	-	25.3541	321.21
	NEG09205		Phenobenzuron	3.8434	-	-	-	25.3541	338.209
	NEG09214		Vinyl bromide	-1.35093	-	-	-	25.1171	107.956
	NEG09226		Bismuth subsalicylate	-6.03954	-	-	-	24.7374	363.098
	NEG09237		PE-NMe(15:0/22:1(13Z))	2.38604	-	-	-	24.4689	775.127
	NEG09238		UDP-L-Ara4O	4.62959	-	-	-	24.2849	535.27
	NEG09250		Quinclorac	16.269	-	-	-	24.1509	243.069
	NEG09252		CE(11:1D3)	-2.05398	-	-	-	24.1509	690.128
	NEG09258		CE(DiMe(11,3))	-6.4081	-	-	-	23.9389	692.123
	NEG09265		2,4,5-trihydroxy-3-[3-hydroxy-4-(sulfooxy)-5-(3,4,5-trihydroxybenzoyloxy)benzoyloxy]benzoic acid	10.3767	-	-	-	23.7105	571.403
	NEG09268		3,4,5-trihydroxy-6-[2-hydroxy-3-methoxy-5-(3,5,7-trihydroxy-5H-chromen-2-yl)phenoxy]oxane-2-carboxylic acid	7.98474	-	-	-	23.6941	494.408
	NEG09275		Carmine	23.5379	-	-	-	23.6728	493.405
	NEG09276		dTDP-D-desosamine	2.74634	-	-	-	23.6728	560.407
	NEG09278		Farnesyl triphosphate	-7.61676	-	-	-	23.6679	463.31
	NEG09299		UDP-N-acetyl-3-(1-carboxyvinyl)-D-glucosamine	-23.2206	-	-	-	23.1155	678.392
	NEG09301		3,4-dihydroxy-5-[2,4,5-trihydroxy-3-(3,4,5-trihydroxybenzoyloxy)benzoyloxy]benzoic acid	9.03661	-	-	-	23.0708	491.341
	NEG09304		dTDP-L-epivancosamine	23.2186	-	-	-	23.038	546.392
	NEG09312		2-Octaprenyl-6-methoxyphenol	-20.4142	-	-	-	22.9848	670.067
	NEG09313		CE(5M7)	1.29099	-	-	-	22.9783	650.065
	NEG09314		DG(18:2n6/0:0/22:5n3)	-13.5039	-	-	-	22.9783	682.053
	NEG09317		Z-Phe-Phe-CHN2	23.9146	-	-	-	22.9718	401.533
	NEG09319		Cer(d18:1/22:1(13Z))	22.4141	-	-	-	22.9718	621.065
	NEG09320		CE(DiMe(9,3))	-15.6862	-	-	-	22.9718	664.064
	NEG09325		Ubiquinone-8	-10.8775	-	-	-	22.9718	728.109
	NEG09326		Iopromide	-14.8664	-	-	-	22.9718	792.107
	NEG09327		PC(18:3(6Z,9Z,12Z)/20:5(5Z,8Z,11Z,14Z,17Z))	-8.15084	-	-	-	22.9718	803.072
	NEG09330		Victorin C	1.17177	-	-	-	22.9718	817.089
	NEG09335		dTDP-4-amino-2,3,4,6-tetradeoxy-D-glucose	-24.7982	-	-	-	22.9605	516.34
	NEG09341		2,4,5-trihydroxy-3-[3-hydroxy-4-methoxy-5-(3,4,5-trihydroxybenzoyloxy)benzoyloxy]benzoic acid	-13.7535	-	-	-	22.5139	505.356
	NEG09343		Glycerol 1,2-didodecanoate 3-tetradecanoate	3.44696	-	-	-	22.5058	668.064
	NEG09345		Flucythrite	3.13442	-	-	-	22.4038	452.471
	NEG09347		Tetrachloro-cis,cis-mucote	11.0354	-	-	-	22.358	280.9
	NEG09348		PE-NMe2(16:0/22:6(4Z,7Z,10Z,13Z,16Z,19Z))	10.6889	-	-	-	22.1667	793.108
	NEG09351		Terpenoid EA-I	2.43334	-	-	-	21.8215	529.642
	NEG09353		Phosphophosphite	-2.46775	-	-	-	21.7427	276.14
	NEG09361		Bromofos	22.1935	-	-	-	21.2724	367.011
	NEG09364		Trimethaphan	-10.5206	-	-	-	21.189	366.515
	NEG09371		Barbiturate	-10.5383	-	-	-	20.2878	129.092
	NEG09375		Monobromobisphenol A	-10.7659	-	-	-	20.0023	308.186
	NEG09377		2-Aminoadenosine	3.30043	-	-	-	19.9789	283.264
	NEG09378		3,4-Dihydroxymandelate	6.43609	-	-	-	19.9777	185.155
	NEG09382		2-Amino-4-hydroxy-6-(D-erythro-1,2,3-trihydroxypropyl)-7,8-dihydropteridine	-6.68656	-	-	-	19.7513	256.236
	NEG09384		Tricrozarin A	22.9942	-	-	-	19.6697	295.228
	NEG09385		Nifurthiazole	10.9264	-	-	-	19.6647	255.233
	NEG09389		2-O-Galloylgalactaric acid	3.11544	-	-	-	19.3883	363.252
	NEG09391		2-hydroxy-3-[4-hydroxy-3-(sulfooxy)phenyl]propanoic acid	-15.7271	-	-	-	19.3391	279.233
	NEG09392		4-Chloro-17alpha-methyl-17beta-hydroxy-4-androsten-3-one	16.1235	-	-	-	19.3391	337.909
	NEG09403		(beta-1-O-[N-(2-formyl-3-chlorophenyl)anthraniloyl]-D-glucupyranuronic acid)	-1.14586	-	-	-	18.8573	452.818
	NEG09406		Atoxin a(s)	7.94663	-	-	-	18.7228	253.217
	NEG09411		Sodium iodate	-3.54606	-	-	-	18.7095	198.899
	NEG09412		5-Fluorodeoxyuridine monophosphate	4.85311	-	-	-	18.7095	327.181
	NEG09418		Endothion	22.8782	-	-	-	18.4048	281.248
	NEG09421		5-Acetylamino-6-formylamino-3-methyluracil	22.5413	-	-	-	18.3829	227.202
	NEG09426		2,2-Bis(4-hydroxyphenyl)hexafluoropropane	-0.288819	-	-	-	18.2428	337.236
	NEG09432		1D-1-Guanidino-3-amino-1,3-dideoxy-scyllo-inositol 4-phosphate	10.862	-	-	-	18.1026	301.217
	NEG09440		1-Methylseleno-N-acetyl-D-galactosamine	-2.61859	-	-	-	17.6347	299.201
	NEG09456		cis-Chlorobenzene dihydrodiol	24.8758	-	-	-	16.3201	250.92
	NEG09461		Pyrophosphate	24.0171	-	-	-	15.8798	174.955
	NEG09475		Calcium bromide	6.25329	-	-	-	12.8561	200.895
	NEG09476		3,3'-Dichlorobenzidine	21.1738	-	-	-	12.8042	254.14
	NEG09478		Tripamide	-11.7446	-	-	-	12.4184	370.869
	NEG09484		O-Phospho-L-serine	-13.8855	-	-	-	11.196	186.077
	NEG09488		3,5-Dibromo-4-hydroxyphenylpyruvate	20.4816	-	-	-	10.5862	338.964
	NEG09508		Chlorobenzilate	9.14952	-	-	-	6.19979	326.197
	NEG09509		Barbiturate	-10.4901	-	-	-	5.76422	129.092
	NEG09512		5-Fluorodeoxyuridine monophosphate	4.94186	-	-	-	5.60145	327.181
	NEG09523		Monobromobisphenol A	-10.0856	-	-	-	4.78602	308.187
	NEG09529		Phaseolic acid	20.8194	-	-	-	4.38999	297.243
	NEG09539		Tricrozarin A	22.9134	-	-	-	3.90377	295.228
	NEG09542		1-Methylseleno-N-acetyl-D-galactosamine	-2.52571	-	-	-	3.7954	299.202
	NEG09547		Sodium iodate	-3.10861	-	-	-	3.6404	198.899
	NEG09549		2,2-Bis(4-hydroxyphenyl)hexafluoropropane	-0.533795	-	-	-	3.59686	337.236
	NEG09567		Atoxin a(s)	8.03153	-	-	-	3.15548	253.217
	NEG09569		Nifurthiazole	10.8577	-	-	-	3.07255	255.233
	NEG09571		2-O-Galloylgalactaric acid	2.78613	-	-	-	2.95026	363.251
	NEG09573		Pyrophosphate	24.143	-	-	-	2.8855	174.955
	NEG09574		(beta-1-O-[N-(2-formyl-3-chlorophenyl)anthraniloyl]-D-glucupyranuronic acid)	-0.65149	-	-	-	2.8855	452.818
	NEG09579		5-O-(1-Carboxyvinyl)-3-phosphoshikimate	-3.805	-	-	-	2.63659	325.184
	NEG09580		4-Chloro-17alpha-methyl-17beta-hydroxy-4-androsten-3-one	15.3162	-	-	-	2.63659	337.909
	NEG09589		3,4-Dihydroxymandelate	5.89388	-	-	-	2.05992	185.154
	NEG09591		2-Aminoadenosine	3.34078	-	-	-	1.75113	283.264
	NEG09596		1D-1-Guanidino-3-amino-1,3-dideoxy-scyllo-inositol 4-phosphate	10.7347	-	-	-	1.55987	301.217
	NEG09597		2-Amino-4-hydroxy-6-(D-erythro-1,2,3-trihydroxypropyl)-7,8-dihydropteridine	-6.63381	-	-	-	1.5121	256.236
	POS00254		Dihydrobiopterin	20.108	-	-	-	1.70672	240.243
	POS00555		Trifluoromethanesulfonic acid	16.34	-	-	-	718.21	151.087
	POS00557		Apraclonidine	7.72832	-	-	-	717.298	246.118
	POS00558		5-O-Methyl-myo-inositol	-21.8671	-	-	-	717.135	195.186
	POS00560		Didecyldimethylammonium chloride	8.23157	-	-	-	716.389	363.086
	POS00564		Dinitrosopentamethylenetetramine	6.22978	-	-	-	714.844	187.18
	POS00565		Dihydrobiopterin	18.361	-	-	-	714.152	240.243
	POS00581		Aminopyrrolnitrin	17.189	-	-	-	711.932	228.101
	POS00586		4-Fluorophenol	-16.174	-	-	-	711.322	113.107
	POS00599		SQ 26180	20.1657	-	-	-	709.435	239.23
	POS00604		3-Bromosulfolane	-17.4711	-	-	-	708.317	200.07
	POS00606		Quite	-20.5411	-	-	-	707.706	193.17
	POS00610		2-Aminophenoxazin-3-one	18.1437	-	-	-	707.221	213.215
	POS00620		Sepiapterin	19.8421	-	-	-	702.736	238.227
	POS00621		Didecyldimethylammonium chloride	8.82091	-	-	-	700.317	363.087
	POS00628		Trifluoromethanesulfonic acid	16.284	-	-	-	696.66	151.087
	POS00632		Dihydrobiopterin	20.6319	-	-	-	696	240.243
	POS00641		4-Fluorophenol	-16.1136	-	-	-	692.153	113.107
	POS00647		Aminopyrrolnitrin	17.1583	-	-	-	690.001	228.101
	POS00654		3-Bromosulfolane	-17.8365	-	-	-	687.993	200.07
	POS00663		Didecyldimethylammonium chloride	8.33623	-	-	-	686.75	363.086
	POS00668		SQ 26180	19.9785	-	-	-	682.677	239.23
	POS00691		Quite	-20.6722	-	-	-	672.942	193.17
	POS00699		Didecyldimethylammonium chloride	8.09318	-	-	-	671.13	363.086
	POS00705		2-(sulfooxy)butanoic acid	-13.1018	-	-	-	668.87	185.165
	POS00707		Sepiapterin	19.6693	-	-	-	667.966	238.227
	POS00714		Dihydrobiopterin	20.4296	-	-	-	665.743	240.243
	POS00715		4-Fluorophenol	-16.1935	-	-	-	665.707	113.107
	POS00717		Trifluoromethanesulfonic acid	16.2725	-	-	-	665.014	151.087
	POS00718		3-Bromosulfolane	-17.2995	-	-	-	664.841	200.07
	POS00729		Didecyldimethylammonium chloride	8.45821	-	-	-	657.297	363.087
	POS00731		Quite	-20.7176	-	-	-	656.798	193.17
	POS00737		Calcium hydroxide	-4.54667	-	-	-	654.649	75.0996
	POS00759		Aminopyrrolnitrin	17.0513	-	-	-	644.616	228.101
	POS00770		Fraxetin	-10.3066	-	-	-	630.608	209.173
	POS00771		Trifluoromethanesulfonic acid	16.0956	-	-	-	630.606	151.087
	POS00772		3-(Phosphoacetylamido)-L-alanine	10.5698	-	-	-	630.091	243.134
	POS00780		SQ 26180	20.0443	-	-	-	628.622	239.23
	POS00781		3-Bromosulfolane	-18.1855	-	-	-	628.457	200.07
	POS00784		Didecyldimethylammonium chloride	8.03155	-	-	-	627.826	363.086
	POS00805		Hydroxypyruvate	10.2342	-	-	-	623.372	105.07
	POS00806		4-Fluorophenol	-16.2159	-	-	-	623.372	113.107
	POS00807		Sepiapterin	19.5486	-	-	-	623.37	238.227
	POS00826		Calcium hydroxide	-4.55493	-	-	-	619.776	75.0996
	POS00841		3-Fluoro-1-(4-hydroxyphenyl)-1-propanone	-14.0908	-	-	-	616.659	169.17
	POS00870		Peonidin-3-galactoside	-6.00287	-	-	-	613.104	499.868
	POS00894		16beta-Chloro-17beta-hydroxyandrost-4-en-3-one	11.1782	-	-	-	611.477	323.88
	POS00898		Domperidone	-13.6904	-	-	-	611.081	426.912
	POS00902		4-Bromophenylacetate	20.211	-	-	-	610.514	216.056
	POS00916		Chlorhexidine glucote	20.3119	-	-	-	608.896	898.783
	POS00923		N-(Tetradecanoyl)-sphing-4-enine	18.1415	-	-	-	608.564	510.864
	POS00933		Cyanidin-3-(p-coumaroyl)-rutinoside-5-glucoside	15.2	-	-	-	607.016	904.83
	POS00935		13-(3,4-dihydroxyphenyl)-18-[2-(3,4-dihydroxyphenyl)-3,5,7-trihydroxy-3,4-dihydro-2H-1-benzopyran-4-yl]-5-(4-hydroxy-3-methoxyphenyl)-4,12,14-trioxapentacyclo[11.7.1.0,.0,.0,]henicosa-2(11),3(8),9,15(20),16,18-hexaene-6,9,17,19,21-pentol	20.2504	-	-	-	606.706	879.817
	POS00936		2-Feruloyl-1,2'-disinapoylgentiobiose	-12.2237	-	-	-	606.15	931.85
	POS00939		7,8-Dehydroastaxanthianthin	16.9936	-	-	-	605.736	595.84
	POS00945		(3-{4-[5,13-bis(3,4-dihydroxyphenyl)-6,9,17,19,21-pentahydroxy-4,12,14-trioxapentacyclo[11.7.1.0,.0,.0,]henicosa-2(11),3(8),9,15(20),16,18-hexaen-18-yl]-3,5,7-trihydroxy-3,4-dihydro-2H-1-benzopyran-2-yl}phenyl)oxidanesulfonic acid	5.99524	-	-	-	605.205	929.833
	POS00946		Bromoxynil	6.57168	-	-	-	605.202	277.922
	POS00947		Cloxacillin	-17.3488	-	-	-	604.798	436.881
	POS00955		Isovitexin 2'-O-[4-hydroxy-(E)-cinnamoyl-(-&gt;6)-beta-D-glucopyranosyl] 4'-O-beta-D-glucopyranoside	11.944	-	-	-	603.979	903.819
	POS00956		Pentaglutamyl folate	16.101	-	-	-	603.945	958.876
	POS00969		3,4,5-trihydroxy-6-(2-hydroxy-4-{3,5,7-trihydroxy-4-[3,5,7-trihydroxy-2-(3-hydroxyphenyl)-3,4-dihydro-2H-1-benzopyran-8-yl]-6-[3,4,5-trihydroxy-6-(hydroxymethyl)oxan-2-yl]-3,4-dihydro-2H-1-benzopyran-2-yl}phenoxy)oxane-2-carboxylic acid	2.86514	-	-	-	602.508	901.802
	POS00976		Disialyllactose	-10.516	-	-	-	601.615	925.803
	POS00985		6-({3-[2-(3,4-dihydroxyphenyl)-5-hydroxy-4-oxo-7-{[3,4,5-trihydroxy-6-(hydroxymethyl)oxan-2-yl]oxy}-3,4-dihydro-2H-1-benzopyran-8-yl]-5-hydroxy-2-(4-hydroxyphenyl)-4-oxo-3,4-dihydro-2H-1-benzopyran-7-yl}oxy)-3,4,5-trihydroxyoxane-2-carboxylic acid	6.09694	-	-	-	599.821	897.773
	POS00988		[Gallocatechin(4alpha-&gt;8)]2catechin	8.28961	-	-	-	599.089	899.786
	POS01007		Triphosphate	2.6662	-	-	-	594.082	253.923
	POS01010		Didecyldimethylammonium chloride	11.5997	-	-	-	593.896	363.088
	POS01021		2,6-Dimethylheptanoyl-CoA	10.3046	-	-	-	592.699	904.742
	POS01025		Nebularine	17.9715	-	-	-	592.479	253.239
	POS01033		N-Hydroxy-MeIQx	11.674	-	-	-	590.373	230.248
	POS01036		3-Dehydroquite	-19.4425	-	-	-	590.104	191.154
	POS01038		Cryptocyanin	15.2579	-	-	-	589.77	481.399
	POS01042		Cyazine	22.0145	-	-	-	588.865	241.705
	POS01046		Phosfolan	-8.18627	-	-	-	588.543	256.3
	POS01053		Azafenidin	12.2716	-	-	-	586.375	339.2
	POS01057		Adenylated molybdopterin	-17.6175	-	-	-	585.841	725.552
	POS01059		Calcium formate	-16.2965	-	-	-	585.538	131.118
	POS01060		Coumaphos anti-dimer	21.3599	-	-	-	585.169	726.554
	POS01062		3-Sulfopyruvate	6.04483	-	-	-	584.814	169.134
	POS01065		Sclerocitrin	12.8169	-	-	-	584.581	727.566
	POS01071		Theophylline	-8.13293	-	-	-	583.623	181.17
	POS01077		Fraxetin	-9.87945	-	-	-	583.164	209.173
	POS01084		CNQX	11.1244	-	-	-	582.955	233.162
	POS01097		Tienilic acid	13.6752	-	-	-	581.177	332.183
	POS01101		2-Oxoadipate	-21.6056	-	-	-	580.861	161.129
	POS01106		Cyanidin	5.02277	-	-	-	580.525	288.253
	POS01132		2,3-Dimethylmaleate	7.82453	-	-	-	577.605	145.134
	POS01137		Hydroxypyruvate	10.4884	-	-	-	576.951	105.07
	POS01144		3-Methyleneoxindole	-0.0704025	-	-	-	576.331	146.165
	POS01149		4-Carboxy-4-hydroxy-2-oxoadipate	-5.10752	-	-	-	576.074	221.14
	POS01150		S-(1,2-Dichlorovinyl)glutathione	-9.1299	-	-	-	576.016	403.255
	POS01153		cis-Aconitate	20.2184	-	-	-	575.908	175.119
	POS01157		Aplysil	-15.7038	-	-	-	575.462	310.201
	POS01158		Nornitrogen mustard	11.0625	-	-	-	575.354	143.036
	POS01167		Lamotrigine	4.48983	-	-	-	574.691	257.099
	POS01168		2,4-dihydroxy-3-(sulfooxy)benzoic acid	-4.23419	-	-	-	574.634	251.186
	POS01170		Piperazine phosphate	-14.2566	-	-	-	574.365	203.15
	POS01173		2-amino-4-({1-[(carboxymethyl)-C-hydroxycarbonimidoyl]-2-{[1-(3,5-dihydroxyphenyl)-2-hydroxy-2-(4-hydroxyphenyl)ethyl]sulfanyl}ethyl}-C-hydroxycarbonimidoyl)butanoic acid	-18.3585	-	-	-	573.686	552.567
	POS01179		Monobasic calcium phosphate	4.52612	-	-	-	572.807	235.061
	POS01192		alpha-Tocopherol acetate	11.5632	-	-	-	569.848	473.756
	POS01196		L-Idurote 2-sulfate	21.1353	-	-	-	568.261	275.216
	POS01199		Bromobenzene	-15.7644	-	-	-	567.723	158.013
	POS01200		3,5-Dinitroguaiacol	-3.29088	-	-	-	566.994	215.139
	POS01208		cis-Aconitate	20.1328	-	-	-	561.225	175.119
	POS01220		2,4-dihydroxy-3-(sulfooxy)benzoic acid	-4.42929	-	-	-	555.485	251.186
	POS01223		Tris(1-aziridinyl)phosphine oxide	1.60322	-	-	-	552.875	174.16
	POS01225		Nornitrogen mustard	11.0887	-	-	-	552.335	143.036
	POS01233		5-Phosphonooxy-L-lysine	-16.5847	-	-	-	550.191	243.17
	POS01235		Demethylbellidifolin	-24.491	-	-	-	550.173	261.2
	POS01238		Bretylium	11.6708	-	-	-	549.813	244.174
	POS01247		N-Acetylmuramic acid 6-phosphate	-19.889	-	-	-	545.358	374.25
	POS01249		3-Aminobutyrate	16.3659	-	-	-	544.518	103.123
	POS01251		cis-Aconitate	20.2222	-	-	-	544.229	175.119
	POS01257		(S)-2,3-Epoxysqualene	1.55303	-	-	-	542.2	427.725
	POS01258		Bromobenzene	-15.7033	-	-	-	541.693	158.013
	POS01263		Geranyl diphosphate	-9.09368	-	-	-	540.917	315.214
	POS01270		Pyrazoxyfen	-14.2797	-	-	-	537.553	404.26
	POS01272		Pseudopurpurin	-13.9906	-	-	-	536.422	301.223
	POS01273		Vecuronium	6.47325	-	-	-	536.422	558.838
	POS01277		2,4-dihydroxy-3-(sulfooxy)benzoic acid	-4.47735	-	-	-	536.2	251.186
	POS01278		Phosphophosphite	-10.9811	-	-	-	536.112	276.138
	POS01279		Muricin D	-4.39949	-	-	-	536.067	569.83
	POS01282		N-Acetyl-L-aspartate	5.85906	-	-	-	535.796	176.148
	POS01289		5,6-Dihydrothymine	17.309	-	-	-	534.524	129.139
	POS01298		Enilcozole	-1.41144	-	-	-	531.456	298.187
	POS01299		Piperazine phosphate	-14.2619	-	-	-	530.67	203.15
	POS01306		S-(1,2-Dichlorovinyl)glutathione	-9.08442	-	-	-	528.298	403.255
	POS01308		Monodehydroascorbate	-7.14186	-	-	-	528.161	176.122
	POS01320		Bromobenzene	-15.6888	-	-	-	523.167	158.013
	POS01321		Aminoethoxyacetic acid	-4.67551	-	-	-	522.548	119.118
	POS01322		Nornitrogen mustard	11.1583	-	-	-	521.922	143.036
	POS01329		Chlorobenzilate	-0.531415	-	-	-	519.946	326.194
	POS01341		Cypermethrin	-9.73551	-	-	-	515.306	417.3
	POS01349		N-(3,5-Dichlorophenyl)succinimide	-2.35974	-	-	-	514.095	245.081
	POS01350		N-Gluconyl ethanolamine phosphate	22.6081	-	-	-	514.095	320.217
	POS01354		3,4,8,9,10-pentahydroxy-6-oxo-6H-benzo[c]chromene-1-carboxylic acid	19.1565	-	-	-	513.449	321.221
	POS01355		Stearyltrimethylammonium chloride	23.584	-	-	-	513.449	349.065
	POS01356		3-Iodo-4-hydroxyphenylpyruvate	-22.4131	-	-	-	513.447	307.054
	POS01359		Imidazolone	1.2857	-	-	-	513.025	85.0841
	POS01373		(R)-5-Phosphomevalote	-16.8485	-	-	-	510.939	229.14
	POS01377		Chloridazon	24.3043	-	-	-	510.832	222.656
	POS01380		cis-Aconitate	20.1448	-	-	-	509.977	175.119
	POS01381		Piperazine phosphate	-14.2144	-	-	-	509.977	203.151
	POS01382		Monodehydroascorbate	-7.09263	-	-	-	509.977	176.122
	POS01383		Pseudopurpurin	-14.1003	-	-	-	508.759	301.223
	POS01384		Quisqualic acid	24.4	-	-	-	508.377	190.138
	POS01386		Bromobenzene	-15.8545	-	-	-	508.116	158.013
	POS01398		Nornitrogen mustard	11.1589	-	-	-	506.169	143.036
	POS01404		2,4-dihydroxy-3-(sulfooxy)benzoic acid	-4.46219	-	-	-	505.557	251.186
	POS01405		PS(14:1(9Z)/14:0)	-4.71057	-	-	-	505.504	678.85
	POS01421		PC(o-22:1(13Z)/20:4(8Z,11Z,14Z,17Z))	16.6723	-	-	-	500.794	851.263
	POS01423		4,4'-Methylene-bis-(2-chloroaniline)	15.4149	-	-	-	499.902	268.165
	POS01427		Monobasic calcium phosphate	4.81898	-	-	-	497.362	235.061
	POS01430		Quisqualic acid	24.4617	-	-	-	496.966	190.138
	POS01431		2-Amino-5-phosphopentanoic acid	8.36932	-	-	-	496.712	198.135
	POS01435		5,6-Dihydrothymine	17.395	-	-	-	495.366	129.139
	POS01441		Nitrofurantoin	22.249	-	-	-	492.882	239.17
	POS01444		(R)-5-Phosphomevalote	-15.7132	-	-	-	492.28	229.141
	POS01458		cis-Aconitate	20.411	-	-	-	487.575	175.119
	POS01464		1-alkyl-2-acylglycerophosphoethanolamine	1.9855	-	-	-	485.279	244.16
	POS01470		Isoimide	-3.61795	-	-	-	484.32	307.161
	POS01473		Nornitrogen mustard	11.174	-	-	-	483.998	143.036
	POS01475		2,4-dihydroxy-3-(sulfooxy)benzoic acid	-4.05379	-	-	-	483.365	251.186
	POS01479		Gamma-Glutamyl-Se-methylselenocysteine	-18.7316	-	-	-	482.726	312.191
	POS01480		Bromobenzene	-15.6145	-	-	-	482.726	158.013
	POS01482		1-Methylseleno-N-acetyl-D-galactosamine	-1.64735	-	-	-	482.726	299.202
	POS01484		2-(3,5-Dichlorophenylcarbamoyl)-1,2-dimethylcyclopropane-1-carboxylic acid	-19.0495	-	-	-	482.098	303.155
	POS01485		5,6-Dihydrothymine	17.4845	-	-	-	482.096	129.139
	POS01487		Pseudopurpurin	-14.0842	-	-	-	480.891	301.223
	POS01492		Kni 102	-13.3265	-	-	-	480.224	596.686
	POS01498		Acetyl citrate	-8.78776	-	-	-	478.996	233.15
	POS01504		S-Methyl-3-phospho-1-thio-D-glycerate	-9.86093	-	-	-	476.366	217.155
	POS01506		Convalloside	4.24504	-	-	-	475.799	713.789
	POS01509		Bisphenol A bis(chloroformate)	-6.11402	-	-	-	475.743	354.202
	POS01511		Gluten exorphin C	-11.8931	-	-	-	475.743	668.789
	POS01519		Pyridoxal phosphate	6.13132	-	-	-	475.15	248.151
	POS01520		4,4'-Methylene-bis-(2-chloroaniline)	24.2025	-	-	-	475.144	268.168
	POS01524		2-Furylmercury chloride	2.02947	-	-	-	475.12	304.117
	POS01532		2-Dehydro-3-deoxy-D-arabino-heptote 7-phosphate	-24.4534	-	-	-	474.487	289.146
	POS01544		5,6-Dihydrothymine	17.3849	-	-	-	469.474	129.139
	POS01546		3,5-Dinitro-4-hydroxyphenylpyruvate	10.2029	-	-	-	468.762	271.163
	POS01556		Adenosine 5'-phosphate disodium	-16.3962	-	-	-	466.15	392.186
	POS01559		Bretylium	-21.6178	-	-	-	466.107	244.165
	POS01568		6-Phospho-D-glucote	-12.2624	-	-	-	463.89	277.139
	POS01571		Pyrifenox	10.7481	-	-	-	463.543	296.174
	POS01574		2-epi-5-epi-Valiolone 7-phosphate	5.13506	-	-	-	462.863	273.155
	POS01578		2-Oxoadipate	-21.4222	-	-	-	462.213	161.129
	POS01589		Metocurine	-0.131424	-	-	-	458.404	653.826
	POS01606		Vecuronium	-21.131	-	-	-	456.463	558.823
	POS01609		Guanidinoethyl methyl phosphate	-8.05509	-	-	-	455.162	198.135
	POS01615		D-erythro-1-(Imidazol-4-yl)glycerol 3-phosphate	-13.5912	-	-	-	454.428	239.139
	POS01617		UDP-N-acetyl-2-amino-2-deoxy-D-glucurote	-20.5642	-	-	-	454.168	622.332
	POS01620		Nb-Arachidoyltryptamine	-0.461258	-	-	-	453.524	455.738
	POS01624		Pyridoxal phosphate	-23.827	-	-	-	453.16	248.143
	POS01626		5,6-Dihydrothymine	17.353	-	-	-	452.864	129.139
	POS01628		Sodium glucurote	4.23548	-	-	-	452.862	217.129
	POS01633		Nornitrogen mustard	11.1341	-	-	-	451.951	143.036
	POS01636		3-[(2,6-Dichlorobenzylidene)amino]-6H-dibenzo[b,d]pyran-6-one	10.6577	-	-	-	451.277	369.224
	POS01643		2-(3,5-Dichlorophenylcarbamoyl)-1,2-dimethylcyclopropane-1-carboxylic acid	-19.3533	-	-	-	450.571	303.155
	POS01657		Diclofec	-9.71988	-	-	-	448.969	297.153
	POS01663		2,4-dihydroxy-3-(sulfooxy)benzoic acid	-4.06662	-	-	-	447.43	251.186
	POS01668		2-epi-5-epi-Valiolone 7-phosphate	23.7205	-	-	-	446.847	273.16
	POS01674		Homotrypanothione	-20.8772	-	-	-	446.099	738.881
	POS01693		1-Deoxy-D-altro-heptulose 7-phosphate	4.46513	-	-	-	444.512	275.171
	POS01694		4-Amino-5-hydroxymethyl-2-methylpyrimidine diphosphate	7.95952	-	-	-	444.451	300.125
	POS01701		Sedoheptulose 7-phosphate	-9.71701	-	-	-	443.705	291.166
	POS01711		Bromobenzene	-15.7037	-	-	-	442.84	158.013
	POS01715		3-Aminobutyrate	16.411	-	-	-	442.627	103.123
	POS01717		PE-NMe2(24:0/24:1(15Z))	15.2334	-	-	-	441.799	943.464
	POS01723		TG(20:3(5Z,8Z,11Z)/20:5(5Z,8Z,11Z,14Z,17Z)/20:3(5Z,8Z,11Z))	-20.1288	-	-	-	441.227	954.453
	POS01726		Ifosfamide	-4.68032	-	-	-	440.572	262.092
	POS01732		Pseudopurpurin	-14.2179	-	-	-	440.082	301.223
	POS01739		Arjunolic acid 3-glucoside	0.981334	-	-	-	439.608	651.848
	POS01743		3-Deoxy-D-manno-octulosote 8-phosphate	-22.6059	-	-	-	438.779	319.172
	POS01745		Methyl viologen	-9.23434	-	-	-	438.421	258.164
	POS01756		Chlomethoxyfen	-12.1135	-	-	-	437.452	315.124
	POS01759		1-epi-Valienol 7-phosphate	23.8786	-	-	-	437.023	257.16
	POS01760		3',5'-Cyclic GMP	-14.9767	-	-	-	436.985	346.207
	POS01761		3-Methyleneoxindole	0.629667	-	-	-	436.771	146.165
	POS01762		Lead arsete	15.8735	-	-	-	436.762	348.14
	POS01765		5,6-Dihydrothymine	17.5554	-	-	-	436.413	129.139
	POS01767		Ziram	7.52748	-	-	-	436.413	306.851
	POS01773		3-{[(2E)-4-Amino-4-oxobut-2-enoyl]amino}-L-alanine	20.3402	-	-	-	435.253	202.191
	POS01774		Citreovirone	-9.34372	-	-	-	435.127	294.148
	POS01775		Nedaplatin	-22.3635	-	-	-	435.065	304.181
	POS01780		Clarithromycin	-8.28472	-	-	-	434.572	748.954
	POS01782		Selenohomocystine	21.0876	-	-	-	434.482	363.159
	POS01786		Azaserine	6.04115	-	-	-	433.62	174.135
	POS01788		N-Acetyl-leu-leu-leu-tyr-amide	-11.4289	-	-	-	433.483	562.714
	POS01797		2-Oxoadipate	-21.9021	-	-	-	433.156	161.128
	POS01803		4-Hydroxycyclophosphamide	20.7619	-	-	-	432.812	278.098
	POS01806		Pyrazoxyfen	-20.3259	-	-	-	432.519	404.258
	POS01816		Campesteryl linoleate	-5.23151	-	-	-	432.041	664.114
	POS01821		Adenylated molybdopterin	-17.1037	-	-	-	431.915	725.553
	POS01825		S-(1,2-Dichlorovinyl)glutathione	-9.50743	-	-	-	431.876	403.254
	POS01828		2,3-Dimethylmaleate	7.6463	-	-	-	431.837	145.134
	POS01832		2-C-Methyl-D-erythritol 4-phosphate	19.1555	-	-	-	431.711	217.138
	POS01852		TG(14:0/20:2n6/o-18:0)	9.16361	-	-	-	430.64	846.447
	POS01855		Adenosine 5-O-(3-thiodiphophate)	15.6646	-	-	-	430.56	444.281
	POS01856		Calcium formate	-16.8407	-	-	-	430.509	131.118
	POS01874		5-Fluorouridine monophosphate	-20.2069	-	-	-	429.562	343.172
	POS01877		1,7-diphospho-1-epi-valienol	22.5294	-	-	-	429.484	337.142
	POS01896		Phosphophosphite	12.9679	-	-	-	429.277	276.144
	POS01901		Clofentezine	-12.3155	-	-	-	429.166	304.15
	POS01905		4-Aminoanhydrochlortetracycline	-17.4728	-	-	-	429.069	433.811
	POS01913		Chlorpromazine	24.3971	-	-	-	428.861	319.879
	POS01915		Fezaflor	23.8194	-	-	-	428.835	376.146
	POS01932		3-(Phosphoacetylamido)-L-alanine	10.8421	-	-	-	428.232	243.134
	POS01939		Citreovirone	14.5108	-	-	-	428.058	294.155
	POS01946		Azocyclotin	22.451	-	-	-	427.928	437.239
	POS01949		Chlordane	22.2546	-	-	-	427.806	410.795
	POS01953		ADP-D-glycero-beta-D-manno-heptose	-11.3983	-	-	-	427.675	620.368
	POS01959		N-Acetylmuramic acid 6-phosphate	-11.6588	-	-	-	427.441	374.253
	POS01967		O-Phospho-L-serine	-18.633	-	-	-	427.221	186.076
	POS01976		2'-Deoxy-5-hydroxymethylcytidine-5'-diphosphate	15.9675	-	-	-	426.998	418.217
	POS01984		Triacontan-1-ol	17.2691	-	-	-	426.885	439.828
	POS01999		MC-7181	-13.2527	-	-	-	426.759	361.124
	POS02000		Fluazim	-9.096	-	-	-	426.759	466.095
	POS02001		3'-phosphonato-5'-adenylyl Sulfate(4-)	-17.1651	-	-	-	426.759	504.229
	POS02006		2-amino-4-({1-[(carboxymethyl)-C-hydroxycarbonimidoyl]-2-({1-hydroxy-3-[2-(2-hydroxypropan-2-yl)-7-oxo-2H,3H,7H-furo[3,2-g]chromen-6-yl]-3-methylbutan-2-yl}sulfanyl)ethyl}-C-hydroxycarbonimidoyl)butanoic acid	-9.75405	-	-	-	426.737	638.701
	POS02007		Sedoheptulose 1,7-bisphosphate	-12.8087	-	-	-	426.687	371.144
	POS02008		Triterpenoid	-19.7626	-	-	-	426.687	553.759
	POS02009		Costatone	-18.7614	-	-	-	426.647	395.915
	POS02014		Glyphosate	5.84407	-	-	-	426.538	170.081
	POS02019		D-Fructose 6-phosphate	4.89955	-	-	-	426.498	261.144
	POS02026		S-(5-Hydroxy-2-furoyl)-CoA	-16.6787	-	-	-	426.448	878.594
	POS02036		Dihydrokaempferol	-10.6643	-	-	-	426.232	289.256
	POS02047		Cyanidin	4.42764	-	-	-	426.176	288.253
	POS02048		Monobromobisphenol A	-14.4353	-	-	-	426.176	308.185
	POS02050		Antheraxanthin	-6.88513	-	-	-	426.166	585.874
	POS02061		Coenzyme F420	17.301	-	-	-	426.02	774.613
	POS02066		(2,6-dihydroxy-4-{7-methyl-11-oxo-4-[(3,4,5-trihydroxy-6-{[(3,4,5-trihydroxy-6-methyloxan-2-yl)oxy]methyl}oxan-2-yl)oxy]-2,8-dioxatricyclo[7.3.1.0]trideca-1(12),3,5(13),6,9-pentaen-3-yl}phenoxy)dihydroxyoxo-sulfanylium	17.0218	-	-	-	425.991	730.65
	POS02067		Chlorfenprop-methyl	-5.08894	-	-	-	425.976	234.097
	POS02070		Chlorobenzilate	4.91782	-	-	-	425.948	326.195
	POS02073		Clomeprop	7.20005	-	-	-	425.913	325.211
	POS02074		Chlorphonium chloride	10.7147	-	-	-	425.913	398.802
	POS02078		2,4-DB	-24.1679	-	-	-	425.856	250.092
	POS02079		Bismuth subsalicylate	12.0082	-	-	-	425.856	363.104
	POS02084		Boscalid	-23.6424	-	-	-	425.791	344.206
	POS02085		Ochratoxin A	-5.55058	-	-	-	425.791	404.818
	POS02089		N1,N5,N10-Tricaffeoyl spermidine	5.53112	-	-	-	425.707	632.683
	POS02091		Hypaconitine	0.649233	-	-	-	425.7	616.719
	POS02106		PG(i-12:0/i-12:0)	-18.0968	-	-	-	425.644	611.762
	POS02107		alpha-Tocopherol succinate	-14.3297	-	-	-	425.635	531.779
	POS02123		2,5-Diamino-6-(5-phospho-D-ribitylamino)pyrimidin-4(3H)-one	-18.9058	-	-	-	425.587	356.242
	POS02126		3'-Hydroxydiclofenac	9.36174	-	-	-	425.58	313.158
	POS02128		Acutumidine	2.82321	-	-	-	425.58	384.832
	POS02131		Trimethylselenonium	1.16204	-	-	-	425.55	125.071
	POS02137		Violacene	1.42259	-	-	-	425.55	355.934
	POS02140		6-Mercaptopurine ribonucleoside 5'-diphosphate	12.7685	-	-	-	425.55	445.264
	POS02142		Bis(4-nitrophenyl)phosphate	-23.0657	-	-	-	425.543	341.182
	POS02144		Aminoethoxyacetic acid	-4.29409	-	-	-	425.537	119.118
	POS02152		2',2'-Difluorodeoxyuridine	-4.90238	-	-	-	425.506	265.189
	POS02155		Fosphenytoin	-3.29073	-	-	-	425.506	363.28
	POS02156		Coumaphos	23.0678	-	-	-	425.506	363.781
	POS02167		Phosphoroselenoic acid	20.9809	-	-	-	425.351	161.971
	POS02171		3,3'-Dichloro-4,4'-diaminodiphenyl ether	-1.98718	-	-	-	425.344	270.133
	POS02178		Tiazuril	13.3669	-	-	-	425.331	360.842
	POS02180		Gravacridonolchlorine	24.6524	-	-	-	425.331	376.82
	POS02183		Diloxanide furoate	4.14498	-	-	-	425.307	329.156
	POS02196		Lulicozole	-6.18346	-	-	-	425.307	355.282
	POS02229		Quercetin	-14.7002	-	-	-	425.217	303.239
	POS02231		Atheroline	23.4121	-	-	-	425.217	338.341
	POS02233		Mandipropamid	11.3827	-	-	-	425.217	412.89
	POS02238		N-(Tetradecanoyl)-sphing-4-enine	-19.1283	-	-	-	425.217	510.845
	POS02241		3-Oxalomalate	-7.09271	-	-	-	425.156	207.113
	POS02242		Aminopyrrolnitrin	2.07232	-	-	-	425.156	228.098
	POS02243		1-epi-Valienol 7-phosphate	-19.5141	-	-	-	425.156	257.149
	POS02244		Cidofovir	-14.2029	-	-	-	425.156	280.19
	POS02248		Pimelea factor P2	-2.67538	-	-	-	425.156	639.793
	POS02250		Aplysil	-15.3516	-	-	-	425.132	310.201
	POS02252		6-{[2-(2,4-dihydroxyphenyl)-3-(3,7-dimethylocta-2,6-dien-1-yl)-8-(3-methylbut-2-en-1-yl)-4-oxo-4H-chromen-7-yl]oxy}-3,4,5-trihydroxyoxane-2-carboxylic acid	-3.03553	-	-	-	425.132	651.726
	POS02257		Bortezomib	-1.1224	-	-	-	425.107	385.244
	POS02261		1,3,4,5-Tetracaffeoylquinic acid	7.84756	-	-	-	425.043	841.749
	POS02266		ICI 164384	20.1455	-	-	-	425.018	526.823
	POS02267		N-Methylindolo[3,2-b]-5alpha-cholest-2-ene	9.52147	-	-	-	425.016	474.787
	POS02272		3,5-Dinitrosalicylic acid	-21.7113	-	-	-	424.998	229.118
	POS02282		Endosulfan	7.84656	-	-	-	424.998	407.936
	POS02301		2,2',3,3',6,6'-Hexachloro-4-biphenylol	-9.5669	-	-	-	424.948	377.881
	POS02302		2-{[3-(4-hydroxy-3-methoxyphenyl)prop-2-enoyl]oxy}-3-(sulfooxy)butanedioic acid	21.7935	-	-	-	424.948	407.326
	POS02334		3,4,5-trihydroxy-6-(2,3,5-trihydroxyphenoxy)oxane-2-carboxylic acid	-24.9733	-	-	-	424.729	319.233
	POS02338		1-Tritriacontanol	5.19883	-	-	-	424.729	481.902
	POS02343		Ibandronate	2.75996	-	-	-	424.709	320.237
	POS02353		Meclizine	4.80116	-	-	-	424.684	391.957
	POS02357		Chloranocryl	-1.78855	-	-	-	424.664	231.097
	POS02359		Fezaflor	-6.83666	-	-	-	424.664	376.134
	POS02366		D-erythro-1-(Imidazol-4-yl)glycerol 3-phosphate	-13.8716	-	-	-	424.491	239.139
	POS02369		Pentoxazone	-8.7062	-	-	-	424.477	354.777
	POS02374		D-Erythritol 4-phosphate	-21.964	-	-	-	424.452	203.103
	POS02377		1-Hydroxychlordene	20.7706	-	-	-	424.363	355.887
	POS02378		N'-Phosphoguanidinoethyl methyl phosphate	23.5512	-	-	-	424.343	278.123
	POS02387		dADP	22.0566	-	-	-	424.142	412.218
	POS02389		3,5-Dinitro-4-hydroxyphenylpyruvate	19.5014	-	-	-	423.815	271.165
	POS02394		Meclofemate sodium	-14.2151	-	-	-	422.036	319.133
	POS02404		2-(alpha-D-Mannosyl)-3-phosphoglycerate	9.28387	-	-	-	421.001	349.208
	POS02405		Azaserine	6.10088	-	-	-	420.835	174.135
	POS02408		ADP-D-glycero-beta-D-manno-heptose	-9.80609	-	-	-	420.782	620.369
	POS02414		Ziram	7.57631	-	-	-	420.344	306.851
	POS02416		2,6-Dichlorophenol-4-(1,4-phthoquinone imine)	-0.989868	-	-	-	420.147	321.177
	POS02419		2,4-dihydroxy-3-(sulfooxy)benzoic acid	-4.42005	-	-	-	419.887	251.186
	POS02422		Metipranolol hydrochloride	5.06912	-	-	-	419.822	346.871
	POS02430		Niddamycin	-5.15269	-	-	-	419.465	770.919
	POS02438		Ethacrynic acid	-6.95312	-	-	-	419.142	304.143
	POS02442		2-Amino-5-phosphopentanoic acid	8.165	-	-	-	418.59	198.135
	POS02446		3',5'-Cyclic CMP	-13.9765	-	-	-	418.485	306.184
	POS02465		Imazalil nitrate	-9.85795	-	-	-	416.842	361.196
	POS02472		L-Fuculose 1-phosphate	-0.844681	-	-	-	415.989	245.143
	POS02485		Tolfenpyrad	-19.3085	-	-	-	414.759	384.871
	POS02489		Calcium formate	-16.163	-	-	-	414.495	131.118
	POS02497		3-(Phosphoacetylamido)-L-alanine	11.1206	-	-	-	413.545	243.134
	POS02501		CDP-N-methylethanolamine	-15.4456	-	-	-	413.398	461.271
	POS02502		Haloxydine	-14.1841	-	-	-	413.175	200.975
	POS02505		6-Phospho-2-dehydro-D-glucote	-12.1361	-	-	-	412.991	275.123
[truncated: 2,606 more rows]

## Sheet: Table S5
Table S5 KEGG pathways annotation of T. mesophilum SP-7-OMVs metabolites, related to Fig. 2A.
KEGG B Class	Number of Metabolites	KEGG A Class
Global and overview maps	955	Metabolism
Amino acid metabolism	229	Metabolism
Carbohydrate metabolism	184	Metabolism
Metabolism of cofactors and vitamins	173	Metabolism
Energy metabolism	151	Metabolism
Nucleotide metabolism	129	Metabolism
Metabolism of other amino acids	119	Metabolism
Xenobiotics biodegradation and metabolism	112	Metabolism
Metabolism of terpenoids and polyketides	104	Metabolism
Biosynthesis of other secondary metabolites	76	Metabolism
Lipid metabolism	72	Metabolism
Glycan biosynthesis and metabolism	20	Metabolism
Translation	34	Genetic Information Processing
Folding, sorting and degradation	4	Genetic Information Processing
Membrane transport	69	Environmental Information Processing
Signal transduction	19	Environmental Information Processing
Cellular community - prokaryotes	7	Cellular Processes
Cell motility	3	Cellular Processes
Cell growth and death	2	Cellular Processes
Infectious diseases	24	Human Diseases
Endocrine and metabolic diseases	12	Human Diseases
Drug resistance	8	Human Diseases

## Sheet: Table S6
Table S6 Superclass of T. mesophilum SP-7-OMVs metabolites from MS2 and the annotated KEGG pathways, related to Fig. 2B.
SuperClass	Number of metabolites
Phenylpropanoids and polyketides	5
Organooxygen compounds	1
Organoheterocyclic compounds	39
Organic oxygen compounds	14
Organic nitrogen compounds	10
Organic acids and derivatives	61
Nucleosides, nucleotides, and analogues	13
Lipids and lipid-like molecules	24
Benzenoids	16
Alkaloids and derivatives	2

## Sheet: Table S7
Table S7: (Fig. 2B) Superclass of metabolites from MS2 and the annotated KEGG pathways.
name	name_type	SuperClass	type	C_ID	Pathway	KEGG_B_class	KEGG_A_class
(-)-Epigallocatechin	MS2	Phenylpropanoids and polyketides	forward	C12136	ko01110//Biosynthesis of secondary metabolites	Global and overview maps	Metabolism
2,6-diaminohexanoic acid	MS2	Organic acids and derivatives	forward	C00047	ko01100//Metabolic pathways;ko01130//Biosynthesis of antibiotics;ko01110//Biosynthesis of secondary metabolites;ko01120//Microbial metabolism in diverse environments;ko01230//Biosynthesis of amino acids;ko01210//2-Oxocarboxylic acid metabolism;ko02010//ABC transporters;ko00970//Aminoacyl-tRNA biosynthesis;ko00310//Lysine degradation;ko00300//Lysine biosynthesis;ko00780//Biotin metabolism	Amino acid metabolism;Global and overview maps;Membrane transport;Metabolism of cofactors and vitamins;Translation	Environmental Information Processing;Genetic Information Processing;Metabolism
3,7-Dimethyluric acid	MS2	Organoheterocyclic compounds	forward	C16360	ko00232//Caffeine metabolism	Biosynthesis of other secondary metabolites	Metabolism
3-Hydroxybutyric acid	MS2	Organic acids and derivatives	forward	C01089	ko01100//Metabolic pathways;ko00650//Butanoate metabolism;ko00072//Synthesis and degradation of ketone bodies	Carbohydrate metabolism;Global and overview maps;Lipid metabolism	Metabolism
3-Methylxanthine	MS2	Organoheterocyclic compounds	forward	C16357	ko01100//Metabolic pathways;ko01110//Biosynthesis of secondary metabolites;ko01120//Microbial metabolism in diverse environments;ko00232//Caffeine metabolism	Biosynthesis of other secondary metabolites;Global and overview maps	Metabolism
4-Hydroxybenzaldehyde	MS2	Organic oxygen compounds	forward	C00633	ko01100//Metabolic pathways;ko01120//Microbial metabolism in diverse environments;ko00627//Aminobenzoate degradation;ko00363//Bisphenol degradation;ko00623//Toluene degradation	Global and overview maps;Xenobiotics biodegradation and metabolism	Metabolism
5-Hydroxy-L-tryptophan	MS2	Organoheterocyclic compounds	forward	C00643	ko01100//Metabolic pathways;ko00380//Tryptophan metabolism	Amino acid metabolism;Global and overview maps	Metabolism
5-Hydroxyindoleacetic acid	MS2	Organoheterocyclic compounds	forward	C05635	ko01100//Metabolic pathways;ko00380//Tryptophan metabolism	Amino acid metabolism;Global and overview maps	Metabolism
Adenine	MS2	Organoheterocyclic compounds	forward	C00147	ko01100//Metabolic pathways;ko00230//Purine metabolism	Global and overview maps;Nucleotide metabolism	Metabolism
Adenosine	MS2	Nucleosides, nucleotides, and analogues	forward	C00212	ko01100//Metabolic pathways;ko00230//Purine metabolism	Global and overview maps;Nucleotide metabolism	Metabolism
Alpha-D-Glucose	MS2	Organic oxygen compounds	forward	C00267	ko01100//Metabolic pathways;ko01130//Biosynthesis of antibiotics;ko01110//Biosynthesis of secondary metabolites;ko01120//Microbial metabolism in diverse environments;ko01200//Carbon metabolism;ko00520//Amino sugar and nucleotide sugar metabolism;ko00010//Glycolysis / Gluconeogenesis;ko00052//Galactose metabolism;ko00051//Fructose and mannose metabolism	Carbohydrate metabolism;Global and overview maps	Metabolism
Aminoadipic acid	MS2	Organic acids and derivatives	forward	C00956	ko01100//Metabolic pathways;ko01130//Biosynthesis of antibiotics;ko01110//Biosynthesis of secondary metabolites;ko01230//Biosynthesis of amino acids;ko01210//2-Oxocarboxylic acid metabolism;ko00310//Lysine degradation;ko00300//Lysine biosynthesis;ko00311//Penicillin and cephalosporin biosynthesis	Amino acid metabolism;Biosynthesis of other secondary metabolites;Global and overview maps	Metabolism
Apigenin	MS2	Phenylpropanoids and polyketides	forward	C01477	ko01100//Metabolic pathways;ko01110//Biosynthesis of secondary metabolites	Global and overview maps	Metabolism
Benzoic acid	MS2	Benzenoids	forward	C00180	ko01100//Metabolic pathways;ko01110//Biosynthesis of secondary metabolites;ko01120//Microbial metabolism in diverse environments;ko01220//Degradation of aromatic compounds;ko00362//Benzoate degradation;ko00627//Aminobenzoate degradation;ko00360//Phenylalanine metabolism;ko00623//Toluene degradation;ko00621//Dioxin degradation	Amino acid metabolism;Global and overview maps;Xenobiotics biodegradation and metabolism	Metabolism
Bergapten	MS2	Phenylpropanoids and polyketides	forward	C01557	ko01110//Biosynthesis of secondary metabolites	Global and overview maps	Metabolism
Biotin	MS2	Organoheterocyclic compounds	forward	C00120	ko01100//Metabolic pathways;ko02010//ABC transporters;ko00780//Biotin metabolism	Global and overview maps;Membrane transport;Metabolism of cofactors and vitamins	Environmental Information Processing;Metabolism
Capric acid	MS2	Lipids and lipid-like molecules	forward	C01571	ko01100//Metabolic pathways;ko00061//Fatty acid biosynthesis	Global and overview maps;Lipid metabolism	Metabolism
Citraconic acid	MS2	Lipids and lipid-like molecules	forward	C02226	ko01100//Metabolic pathways;ko01210//2-Oxocarboxylic acid metabolism;ko00660//C5-Branched dibasic acid metabolism;ko00290//Valine, leucine and isoleucine biosynthesis	Amino acid metabolism;Carbohydrate metabolism;Global and overview maps	Metabolism
Cysteic acid	MS2	Organic acids and derivatives	forward	C00506	ko01100//Metabolic pathways;ko00270//Cysteine and methionine metabolism;ko00430//Taurine and hypotaurine metabolism	Amino acid metabolism;Global and overview maps;Metabolism of other amino acids	Metabolism
Cytidine	MS2	Nucleosides, nucleotides, and analogues	forward	C00475	ko01100//Metabolic pathways;ko00240//Pyrimidine metabolism	Global and overview maps;Nucleotide metabolism	Metabolism
Cytosine	MS2	Organoheterocyclic compounds	forward	C00380	ko01100//Metabolic pathways;ko00240//Pyrimidine metabolism	Global and overview maps;Nucleotide metabolism	Metabolism
D-Alanyl-D-alanine	MS2	Organic acids and derivatives	forward	C00993	ko01100//Metabolic pathways;ko00550//Peptidoglycan biosynthesis;ko01502//Vancomycin resistance;ko00473//D-Alanine metabolism	Drug resistance;Global and overview maps;Glycan biosynthesis and metabolism;Metabolism of other amino acids	Human Diseases;Metabolism
D-Glutamic acid	MS2	Organic acids and derivatives	forward	C00217	ko01100//Metabolic pathways;ko00471//D-Glutamine and D-glutamate metabolism	Global and overview maps;Metabolism of other amino acids	Metabolism
D-Glutamine	MS2	Organic acids and derivatives	forward	C00819	ko01100//Metabolic pathways;ko00471//D-Glutamine and D-glutamate metabolism	Global and overview maps;Metabolism of other amino acids	Metabolism
D-Lactic acid	MS2	Organic acids and derivatives	forward	C00256	ko01120//Microbial metabolism in diverse environments;ko00620//Pyruvate metabolism;ko01502//Vancomycin resistance	Carbohydrate metabolism;Drug resistance;Global and overview maps	Human Diseases;Metabolism
D-Malic acid	MS2	Lipids and lipid-like molecules	forward	C00497	ko00650//Butanoate metabolism	Carbohydrate metabolism	Metabolism
D-Ornithine	MS2	Organic acids and derivatives	forward	C00515	ko01100//Metabolic pathways;ko00472//D-Arginine and D-ornithine metabolism	Global and overview maps;Metabolism of other amino acids	Metabolism
D-Xylulose	MS2	Organooxygen compounds	forward	C00310	ko01100//Metabolic pathways;ko00040//Pentose and glucuronate interconversions	Carbohydrate metabolism;Global and overview maps	Metabolism
Deoxyguanosine	MS2	Nucleosides, nucleotides, and analogues	forward	C00330	ko01100//Metabolic pathways;ko00230//Purine metabolism	Global and overview maps;Nucleotide metabolism	Metabolism
Deoxyinosine	MS2	Nucleosides, nucleotides, and analogues	forward	C05512	ko01100//Metabolic pathways;ko00230//Purine metabolism	Global and overview maps;Nucleotide metabolism	Metabolism
Deoxyuridine	MS2	Nucleosides, nucleotides, and analogues	forward	C00526	ko00240//Pyrimidine metabolism	Nucleotide metabolism	Metabolism
Dethiobiotin	MS2	Lipids and lipid-like molecules	forward	C01909	ko01100//Metabolic pathways;ko00780//Biotin metabolism	Global and overview maps;Metabolism of cofactors and vitamins	Metabolism
Diaminopimelic acid	MS2	Organic acids and derivatives	forward	C00666	ko01100//Metabolic pathways;ko01130//Biosynthesis of antibiotics;ko01110//Biosynthesis of secondary metabolites;ko01120//Microbial metabolism in diverse environments;ko01230//Biosynthesis of amino acids;ko00300//Lysine biosynthesis	Amino acid metabolism;Global and overview maps	Metabolism
Dodecanoic acid	MS2	Lipids and lipid-like molecules	forward	C02679	ko01100//Metabolic pathways;ko01130//Biosynthesis of antibiotics;ko00061//Fatty acid biosynthesis	Global and overview maps;Lipid metabolism	Metabolism
Formononetin	MS2	Phenylpropanoids and polyketides	forward	C00858	ko01110//Biosynthesis of secondary metabolites	Global and overview maps	Metabolism
Formylanthranilic acid	MS2	Benzenoids	forward	C05653	ko00380//Tryptophan metabolism	Amino acid metabolism	Metabolism
Fumaric acid	MS2	Organic acids and derivatives	forward	C00122	ko01100//Metabolic pathways;ko01130//Biosynthesis of antibiotics;ko01110//Biosynthesis of secondary metabolites;ko01120//Microbial metabolism in diverse environments;ko01200//Carbon metabolism;ko00350//Tyrosine metabolism;ko00760//Nicotinate and nicotinamide metabolism;ko01220//Degradation of aromatic compounds;ko00250//Alanine, aspartate and glutamate metabolism;ko00720//Carbon fixation pathways…	Amino acid metabolism;Carbohydrate metabolism;Energy metabolism;Global and overview maps;Metabolism of cofactors and vitamins;Signal transduction;Xenobiotics biodegradation and metabolism	Environmental Information Processing;Metabolism
Gluconic acid	MS2	Organic oxygen compounds	forward	C00257	ko01100//Metabolic pathways;ko01130//Biosynthesis of antibiotics;ko01110//Biosynthesis of secondary metabolites;ko01120//Microbial metabolism in diverse environments;ko01200//Carbon metabolism;ko00030//Pentose phosphate pathway	Carbohydrate metabolism;Global and overview maps	Metabolism
Glutaric acid	MS2	Organic acids and derivatives	forward	C00489	ko01120//Microbial metabolism in diverse environments;ko00310//Lysine degradation;ko00071//Fatty acid degradation	Amino acid metabolism;Global and overview maps;Lipid metabolism	Metabolism
Glyceric acid	MS2	Organic oxygen compounds	forward	C00258	ko01100//Metabolic pathways;ko01130//Biosynthesis of antibiotics;ko01110//Biosynthesis of secondary metabolites;ko01120//Microbial metabolism in diverse environments;ko01200//Carbon metabolism;ko00680//Methane metabolism;ko00630//Glyoxylate and dicarboxylate metabolism;ko00260//Glycine, serine and threonine metabolism;ko00030//Pentose phosphate pathway;ko00561//Glycerolipid metabolism	Amino acid metabolism;Carbohydrate metabolism;Energy metabolism;Global and overview maps;Lipid metabolism	Metabolism
Glycine	MS2	Organic acids and derivatives	forward	C00037	ko01100//Metabolic pathways;ko01130//Biosynthesis of antibiotics;ko01110//Biosynthesis of secondary metabolites;ko01120//Microbial metabolism in diverse environments;ko01230//Biosynthesis of amino acids;ko01200//Carbon metabolism;ko00230//Purine metabolism;ko00680//Methane metabolism;ko00630//Glyoxylate and dicarboxylate metabolism;ko00260//Glycine, serine and threonine metabolism;ko02010//ABC tr…	Amino acid metabolism;Carbohydrate metabolism;Drug resistance;Energy metabolism;Global and overview maps;Membrane transport;Metabolism of cofactors and vitamins;Metabolism of other amino acids;Nucleotide metabolism;Translation	Environmental Information Processing;Genetic Information Processing;Human Diseases;Metabolism
Guanosine	MS2	Nucleosides, nucleotides, and analogues	forward	C00387	ko01100//Metabolic pathways;ko00230//Purine metabolism	Global and overview maps;Nucleotide metabolism	Metabolism
Hydantoin-5-propionic acid	MS2	Organoheterocyclic compounds	forward	C05565	ko00340//Histidine metabolism	Amino acid metabolism	Metabolism
Imidazoleacetic acid	MS2	Organoheterocyclic compounds	forward	C02835	ko00340//Histidine metabolism	Amino acid metabolism	Metabolism
Indoleacetic acid	MS2	Organoheterocyclic compounds	forward	C00954	ko01100//Metabolic pathways;ko00380//Tryptophan metabolism	Amino acid metabolism;Global and overview maps	Metabolism
Inosine	MS2	Nucleosides, nucleotides, and analogues	forward	C00294	ko01100//Metabolic pathways;ko00230//Purine metabolism	Global and overview maps;Nucleotide metabolism	Metabolism
Isobutyric acid	MS2	Organic acids and derivatives	forward	C02632	ko01120//Microbial metabolism in diverse environments;ko01220//Degradation of aromatic compounds	Global and overview maps	Metabolism
Kynurenic acid	MS2	Organoheterocyclic compounds	forward	C01717	ko01100//Metabolic pathways;ko00380//Tryptophan metabolism	Amino acid metabolism;Global and overview maps	Metabolism
L-Alanine	MS2	Organic acids and derivatives	forward	C01401	ko00460//Cyanoamino acid metabolism	Metabolism of other amino acids	Metabolism
L-Asparagine	MS2	Organic acids and derivatives	forward	C00152	ko01100//Metabolic pathways;ko01110//Biosynthesis of secondary metabolites;ko01230//Biosynthesis of amino acids;ko00970//Aminoacyl-tRNA biosynthesis;ko00250//Alanine, aspartate and glutamate metabolism;ko00460//Cyanoamino acid metabolism	Amino acid metabolism;Global and overview maps;Metabolism of other amino acids;Translation	Genetic Information Processing;Metabolism
L-Aspartic acid	MS2	Organic acids and derivatives	forward	C00049	ko01100//Metabolic pathways;ko01130//Biosynthesis of antibiotics;ko01110//Biosynthesis of secondary metabolites;ko01120//Microbial metabolism in diverse environments;ko01230//Biosynthesis of amino acids;ko01200//Carbon metabolism;ko00260//Glycine, serine and threonine metabolism;ko01210//2-Oxocarboxylic acid metabolism;ko00710//Carbon fixation in photosynthetic organisms;ko00270//Cysteine and met…	Amino acid metabolism;Biosynthesis of other secondary metabolites;Cell motility;Energy metabolism;Global and overview maps;Membrane transport;Metabolism of cofactors and vitamins;Metabolism of other amino acids;Signal transduction;Translation	Cellular Processes;Environmental Information Processing;Genetic Information Processing;Metabolism
L-Glutamine	MS2	Organic acids and derivatives	forward	C00064	ko01100//Metabolic pathways;ko01120//Microbial metabolism in diverse environments;ko01230//Biosynthesis of amino acids;ko00230//Purine metabolism;ko00630//Glyoxylate and dicarboxylate metabolism;ko00240//Pyrimidine metabolism;ko02010//ABC transporters;ko00970//Aminoacyl-tRNA biosynthesis;ko00250//Alanine, aspartate and glutamate metabolism;ko02020//Two-component system;ko00471//D-Glutamine and D-…	Amino acid metabolism;Carbohydrate metabolism;Energy metabolism;Global and overview maps;Membrane transport;Metabolism of other amino acids;Nucleotide metabolism;Signal transduction;Translation	Environmental Information Processing;Genetic Information Processing;Metabolism
L-Lactic acid	MS2	Organic acids and derivatives	forward	C00186	ko01100//Metabolic pathways;ko01130//Biosynthesis of antibiotics;ko01110//Biosynthesis of secondary metabolites;ko01120//Microbial metabolism in diverse environments;ko00010//Glycolysis / Gluconeogenesis;ko00620//Pyruvate metabolism;ko00051//Fructose and mannose metabolism;ko00643//Styrene degradation;ko00640//Propanoate metabolism	Carbohydrate metabolism;Global and overview maps;Xenobiotics biodegradation and metabolism	Metabolism
L-Leucine	MS2	Organic acids and derivatives	forward	C00123	ko01100//Metabolic pathways;ko01110//Biosynthesis of secondary metabolites;ko01230//Biosynthesis of amino acids;ko01210//2-Oxocarboxylic acid metabolism;ko02010//ABC transporters;ko00970//Aminoacyl-tRNA biosynthesis;ko00280//Valine, leucine and isoleucine degradation;ko00290//Valine, leucine and isoleucine biosynthesis	Amino acid metabolism;Global and overview maps;Membrane transport;Translation	Environmental Information Processing;Genetic Information Processing;Metabolism
L-Lysine	MS2	Organic acids and derivatives	forward	C00047	ko01100//Metabolic pathways;ko01130//Biosynthesis of antibiotics;ko01110//Biosynthesis of secondary metabolites;ko01120//Microbial metabolism in diverse environments;ko01230//Biosynthesis of amino acids;ko01210//2-Oxocarboxylic acid metabolism;ko02010//ABC transporters;ko00970//Aminoacyl-tRNA biosynthesis;ko00310//Lysine degradation;ko00300//Lysine biosynthesis;ko00780//Biotin metabolism	Amino acid metabolism;Global and overview maps;Membrane transport;Metabolism of cofactors and vitamins;Translation	Environmental Information Processing;Genetic Information Processing;Metabolism
L-Methionine	MS2	Organic acids and derivatives	forward	C00073	ko01100//Metabolic pathways;ko01110//Biosynthesis of secondary metabolites;ko01230//Biosynthesis of amino acids;ko01210//2-Oxocarboxylic acid metabolism;ko00270//Cysteine and methionine metabolism;ko00970//Aminoacyl-tRNA biosynthesis	Amino acid metabolism;Global and overview maps;Translation	Genetic Information Processing;Metabolism
L-Phenylalanine	MS2	Organic acids and derivatives	forward	C00079	ko01100//Metabolic pathways;ko01130//Biosynthesis of antibiotics;ko01110//Biosynthesis of secondary metabolites;ko01230//Biosynthesis of amino acids;ko01210//2-Oxocarboxylic acid metabolism;ko02010//ABC transporters;ko00970//Aminoacyl-tRNA biosynthesis;ko00400//Phenylalanine, tyrosine and tryptophan biosynthesis;ko00360//Phenylalanine metabolism;ko00460//Cyanoamino acid metabolism	Amino acid metabolism;Global and overview maps;Membrane transport;Metabolism of other amino acids;Translation	Environmental Information Processing;Genetic Information Processing;Metabolism
L-Proline	MS2	Organic acids and derivatives	forward	C00148	ko01100//Metabolic pathways;ko01130//Biosynthesis of antibiotics;ko01110//Biosynthesis of secondary metabolites;ko01230//Biosynthesis of amino acids;ko02010//ABC transporters;ko00970//Aminoacyl-tRNA biosynthesis;ko00330//Arginine and proline metabolism;ko00401//Novobiocin biosynthesis;ko00332//Carbapenem biosynthesis	Amino acid metabolism;Biosynthesis of other secondary metabolites;Global and overview maps;Membrane transport;Translation	Environmental Information Processing;Genetic Information Processing;Metabolism
L-Serine	MS2	Organic acids and derivatives	forward	C00065	ko01100//Metabolic pathways;ko01130//Biosynthesis of antibiotics;ko01110//Biosynthesis of secondary metabolites;ko01120//Microbial metabolism in diverse environments;ko01230//Biosynthesis of amino acids;ko01200//Carbon metabolism;ko00680//Methane metabolism;ko00630//Glyoxylate and dicarboxylate metabolism;ko00260//Glycine, serine and threonine metabolism;ko00270//Cysteine and methionine metabolis…	Amino acid metabolism;Biosynthesis of other secondary metabolites;Carbohydrate metabolism;Drug resistance;Energy metabolism;Global and overview maps;Lipid metabolism;Membrane transport;Metabolism of other amino acids;Translation	Environmental Information Processing;Genetic Information Processing;Human Diseases;Metabolism
L-Threonine	MS2	Organic acids and derivatives	forward	C00188	ko01100//Metabolic pathways;ko01130//Biosynthesis of antibiotics;ko01110//Biosynthesis of secondary metabolites;ko01120//Microbial metabolism in diverse environments;ko01230//Biosynthesis of amino acids;ko00260//Glycine, serine and threonine metabolism;ko02010//ABC transporters;ko00970//Aminoacyl-tRNA biosynthesis;ko00261//Monobactam biosynthesis;ko00860//Porphyrin and chlorophyll metabolism;ko00…	Amino acid metabolism;Biosynthesis of other secondary metabolites;Global and overview maps;Membrane transport;Metabolism of cofactors and vitamins;Translation	Environmental Information Processing;Genetic Information Processing;Metabolism
L-Tyrosine	MS2	Organic acids and derivatives	forward	C00082	ko01100//Metabolic pathways;ko01130//Biosynthesis of antibiotics;ko01110//Biosynthesis of secondary metabolites;ko01230//Biosynthesis of amino acids;ko00680//Methane metabolism;ko01210//2-Oxocarboxylic acid metabolism;ko00970//Aminoacyl-tRNA biosynthesis;ko00350//Tyrosine metabolism;ko00730//Thiamine metabolism;ko00261//Monobactam biosynthesis;ko00400//Phenylalanine, tyrosine and tryptophan biosy…	Amino acid metabolism;Biosynthesis of other secondary metabolites;Energy metabolism;Global and overview maps;Metabolism of cofactors and vitamins;Metabolism of other amino acids;Metabolism of terpenoids and polyketides;Translation	Genetic Information Processing;Metabolism
L-Valine	MS2	Organic acids and derivatives	forward	C00183	ko01100//Metabolic pathways;ko01130//Biosynthesis of antibiotics;ko01110//Biosynthesis of secondary metabolites;ko01230//Biosynthesis of amino acids;ko01210//2-Oxocarboxylic acid metabolism;ko02010//ABC transporters;ko00970//Aminoacyl-tRNA biosynthesis;ko00460//Cyanoamino acid metabolism;ko00770//Pantothenate and CoA biosynthesis;ko00280//Valine, leucine and isoleucine degradation;ko00290//Valine…	Amino acid metabolism;Biosynthesis of other secondary metabolites;Global and overview maps;Membrane transport;Metabolism of cofactors and vitamins;Metabolism of other amino acids;Translation	Environmental Information Processing;Genetic Information Processing;Metabolism
Linoleic acid	MS2	Lipids and lipid-like molecules	forward	C01595	ko01100//Metabolic pathways;ko00591//Linoleic acid metabolism;ko01040//Biosynthesis of unsaturated fatty acids	Global and overview maps;Lipid metabolism	Metabolism
Maleic acid	MS2	Organic acids and derivatives	forward	C01384	ko01120//Microbial metabolism in diverse environments;ko00350//Tyrosine metabolism;ko00760//Nicotinate and nicotinamide metabolism;ko00650//Butanoate metabolism	Amino acid metabolism;Carbohydrate metabolism;Global and overview maps;Metabolism of cofactors and vitamins	Metabolism
Malonic acid	MS2	Organic acids and derivatives	forward	C00383	ko00240//Pyrimidine metabolism;ko00410//beta-Alanine metabolism	Metabolism of other amino acids;Nucleotide metabolism	Metabolism
Mesaconic acid	MS2	Lipids and lipid-like molecules	forward	C01732	ko01100//Metabolic pathways;ko01120//Microbial metabolism in diverse environments;ko01200//Carbon metabolism;ko00630//Glyoxylate and dicarboxylate metabolism;ko00660//C5-Branched dibasic acid metabolism	Carbohydrate metabolism;Global and overview maps	Metabolism
Myristic acid	MS2	Lipids and lipid-like molecules	forward	C06424	ko01100//Metabolic pathways;ko00061//Fatty acid biosynthesis	Global and overview maps;Lipid metabolism	Metabolism
N-Acetyl-L-aspartic acid	MS2	Organic acids and derivatives	forward	C01042	ko01100//Metabolic pathways;ko00250//Alanine, aspartate and glutamate metabolism	Amino acid metabolism;Global and overview maps	Metabolism
N-Acetyl-L-phenylalanine	MS2	Organic acids and derivatives	forward	C03519	ko00360//Phenylalanine metabolism	Amino acid metabolism	Metabolism
N-Acetylglutamic acid	MS2	Organic acids and derivatives	forward	C00624	ko01100//Metabolic pathways;ko01130//Biosynthesis of antibiotics;ko01110//Biosynthesis of secondary metabolites;ko01230//Biosynthesis of amino acids;ko01210//2-Oxocarboxylic acid metabolism;ko00220//Arginine biosynthesis	Amino acid metabolism;Global and overview maps	Metabolism
N-Acetylmuramate	MS2	Organic oxygen compounds	forward	C02713	ko01100//Metabolic pathways;ko02060//Phosphotransferase system (PTS);ko00520//Amino sugar and nucleotide sugar metabolism	Carbohydrate metabolism;Global and overview maps;Membrane transport	Environmental Information Processing;Metabolism
N-Formyl-L-methionine	MS2	Organic acids and derivatives	forward	C03145	ko00270//Cysteine and methionine metabolism	Amino acid metabolism	Metabolism
N-methyl-L-glutamic Acid	MS2	Organic acids and derivatives	forward	C01046	ko01120//Microbial metabolism in diverse environments;ko00680//Methane metabolism	Energy metabolism;Global and overview maps	Metabolism
N6-Acetyl-L-lysine	MS2	Organic acids and derivatives	forward	C02727	ko00310//Lysine degradation	Amino acid metabolism	Metabolism
Oleic acid	MS2	Lipids and lipid-like molecules	forward	C00712	ko00061//Fatty acid biosynthesis;ko01040//Biosynthesis of unsaturated fatty acids;ko00073//Cutin, suberine and wax biosynthesis	Lipid metabolism	Metabolism
Oxoglutaric acid	MS2	Organic acids and derivatives	forward	C00026	ko01100//Metabolic pathways;ko01130//Biosynthesis of antibiotics;ko01110//Biosynthesis of secondary metabolites;ko01120//Microbial metabolism in diverse environments;ko01230//Biosynthesis of amino acids;ko01200//Carbon metabolism;ko00630//Glyoxylate and dicarboxylate metabolism;ko01210//2-Oxocarboxylic acid metabolism;ko00250//Alanine, aspartate and glutamate metabolism;ko00720//Carbon fixation p…	Amino acid metabolism;Carbohydrate metabolism;Energy metabolism;Global and overview maps;Metabolism of other amino acids;Xenobiotics biodegradation and metabolism	Metabolism
PE(16:0/18:2(9Z,12Z))	MS2	Lipids and lipid-like molecules	forward	C00350	ko01100//Metabolic pathways;ko01110//Biosynthesis of secondary metabolites;ko00564//Glycerophospholipid metabolism;ko05130//Pathogenic Escherichia coli infection	Global and overview maps;Infectious diseases;Lipid metabolism	Human Diseases;Metabolism
Palmitoleic acid	MS2	Lipids and lipid-like molecules	forward	C08362	ko00061//Fatty acid biosynthesis	Lipid metabolism	Metabolism
Phenyllactic acid	MS2	Phenylpropanoids and polyketides	forward	C01479	ko01110//Biosynthesis of secondary metabolites	Global and overview maps	Metabolism
Porphobilinogen	MS2	Organic nitrogen compounds	forward	C00931	ko01100//Metabolic pathways;ko01110//Biosynthesis of secondary metabolites;ko01120//Microbial metabolism in diverse environments;ko00860//Porphyrin and chlorophyll metabolism	Global and overview maps;Metabolism of cofactors and vitamins	Metabolism
Propionic acid	MS2	Organic acids and derivatives	forward	C00163	ko01100//Metabolic pathways;ko01120//Microbial metabolism in diverse environments;ko00760//Nicotinate and nicotinamide metabolism;ko01220//Degradation of aromatic compounds;ko00640//Propanoate metabolism;ko00642//Ethylbenzene degradation	Carbohydrate metabolism;Global and overview maps;Metabolism of cofactors and vitamins;Xenobiotics biodegradation and metabolism	Metabolism
Pseudouridine	MS2	Nucleosides, nucleotides, and analogues	forward	C02067	ko00240//Pyrimidine metabolism	Nucleotide metabolism	Metabolism
Pyridoxal	MS2	Organoheterocyclic compounds	forward	C00250	ko01100//Metabolic pathways;ko01120//Microbial metabolism in diverse environments;ko00750//Vitamin B6 metabolism	Global and overview maps;Metabolism of cofactors and vitamins	Metabolism
Pyridoxine	MS2	Organoheterocyclic compounds	forward	C00314	ko01100//Metabolic pathways;ko01120//Microbial metabolism in diverse environments;ko00750//Vitamin B6 metabolism	Global and overview maps;Metabolism of cofactors and vitamins	Metabolism
Pyroglutamic acid	MS2	Organic acids and derivatives	forward	C01879	ko01100//Metabolic pathways;ko00480//Glutathione metabolism	Global and overview maps;Metabolism of other amino acids	Metabolism
Pyrrolidonecarboxylic acid	MS2	Organic acids and derivatives	forward	C02237	ko00471//D-Glutamine and D-glutamate metabolism	Metabolism of other amino acids	Metabolism
Quinolinic acid	MS2	Organoheterocyclic compounds	forward	C03722	ko01100//Metabolic pathways;ko00760//Nicotinate and nicotinamide metabolism;ko00380//Tryptophan metabolism;ko00410//beta-Alanine metabolism	Amino acid metabolism;Global and overview maps;Metabolism of cofactors and vitamins;Metabolism of other amino acids	Metabolism
Saccharopine	MS2	Organic acids and derivatives	forward	C00449	ko01100//Metabolic pathways;ko01130//Biosynthesis of antibiotics;ko01110//Biosynthesis of secondary metabolites;ko01230//Biosynthesis of amino acids;ko00310//Lysine degradation;ko00300//Lysine biosynthesis	Amino acid metabolism;Global and overview maps	Metabolism
Salicylic acid	MS2	Benzenoids	forward	C00805	ko01100//Metabolic pathways;ko01130//Biosynthesis of antibiotics;ko01110//Biosynthesis of secondary metabolites;ko01120//Microbial metabolism in diverse environments;ko01220//Degradation of aromatic compounds;ko00360//Phenylalanine metabolism;ko00621//Dioxin degradation;ko00626//Naphthalene degradation;ko00624//Polycyclic aromatic hydrocarbon degradation;ko01053//Biosynthesis of siderophore group…	Amino acid metabolism;Global and overview maps;Metabolism of terpenoids and polyketides;Xenobiotics biodegradation and metabolism	Metabolism
Sarcosine	MS2	Organic acids and derivatives	forward	C00213	ko01100//Metabolic pathways;ko00260//Glycine, serine and threonine metabolism;ko00330//Arginine and proline metabolism	Amino acid metabolism;Global and overview maps	Metabolism
Sorbitol	MS2	Organic oxygen compounds	forward	C00794	ko01100//Metabolic pathways;ko02010//ABC transporters;ko02060//Phosphotransferase system (PTS);ko00052//Galactose metabolism;ko00051//Fructose and mannose metabolism	Carbohydrate metabolism;Global and overview maps;Membrane transport	Environmental Information Processing;Metabolism
Succinic acid	MS2	Organic acids and derivatives	forward	C00042	ko01100//Metabolic pathways;ko01130//Biosynthesis of antibiotics;ko01110//Biosynthesis of secondary metabolites;ko01120//Microbial metabolism in diverse environments;ko01200//Carbon metabolism;ko00630//Glyoxylate and dicarboxylate metabolism;ko00350//Tyrosine metabolism;ko00760//Nicotinate and nicotinamide metabolism;ko01220//Degradation of aromatic compounds;ko00250//Alanine, aspartate and gluta…	Amino acid metabolism;Carbohydrate metabolism;Energy metabolism;Global and overview maps;Metabolism of cofactors and vitamins;Signal transduction;Xenobiotics biodegradation and metabolism	Environmental Information Processing;Metabolism
Succinic acid semialdehyde	MS2	Lipids and lipid-like molecules	forward	C00232	ko01100//Metabolic pathways;ko01120//Microbial metabolism in diverse environments;ko01200//Carbon metabolism;ko00350//Tyrosine metabolism;ko00760//Nicotinate and nicotinamide metabolism;ko00250//Alanine, aspartate and glutamate metabolism;ko00720//Carbon fixation pathways in prokaryotes;ko00650//Butanoate metabolism;ko00750//Vitamin B6 metabolism	Amino acid metabolism;Carbohydrate metabolism;Energy metabolism;Global and overview maps;Metabolism of cofactors and vitamins	Metabolism
Sucrose	MS2	Organic oxygen compounds	forward	C00089	ko01100//Metabolic pathways;ko02010//ABC transporters;ko02060//Phosphotransferase system (PTS);ko00500//Starch and sucrose metabolism;ko00052//Galactose metabolism	Carbohydrate metabolism;Global and overview maps;Membrane transport	Environmental Information Processing;Metabolism
Taurine	MS2	Organic acids and derivatives	forward	C00245	ko01100//Metabolic pathways;ko02010//ABC transporters;ko00920//Sulfur metabolism;ko00430//Taurine and hypotaurine metabolism	Energy metabolism;Global and overview maps;Membrane transport;Metabolism of other amino acids	Environmental Information Processing;Metabolism
Terephthalic acid	MS2	Benzenoids	forward	C06337	ko01100//Metabolic pathways;ko01120//Microbial metabolism in diverse environments;ko01220//Degradation of aromatic compounds;ko00627//Aminobenzoate degradation;ko00624//Polycyclic aromatic hydrocarbon degradation	Global and overview maps;Xenobiotics biodegradation and metabolism	Metabolism
Threonic acid	MS2	Organic oxygen compounds	forward	C01620	ko00053//Ascorbate and aldarate metabolism	Carbohydrate metabolism	Metabolism
Thymidine	MS2	Nucleosides, nucleotides, and analogues	forward	C00214	ko01100//Metabolic pathways;ko00240//Pyrimidine metabolism	Global and overview maps;Nucleotide metabolism	Metabolism
Thymine	MS2	Organoheterocyclic compounds	forward	C00178	ko01100//Metabolic pathways;ko00240//Pyrimidine metabolism	Global and overview maps;Nucleotide metabolism	Metabolism
Tyramine	MS2	Benzenoids	forward	C00483	ko01110//Biosynthesis of secondary metabolites;ko00680//Methane metabolism;ko00350//Tyrosine metabolism	Amino acid metabolism;Energy metabolism;Global and overview maps	Metabolism
Uracil	MS2	Organoheterocyclic compounds	forward	C00106	ko01100//Metabolic pathways;ko00240//Pyrimidine metabolism;ko00770//Pantothenate and CoA biosynthesis;ko00410//beta-Alanine metabolism	Global and overview maps;Metabolism of cofactors and vitamins;Metabolism of other amino acids;Nucleotide metabolism	Metabolism
Uridine	MS2	Nucleosides, nucleotides, and analogues	forward	C00299	ko01100//Metabolic pathways;ko00240//Pyrimidine metabolism	Global and overview maps;Nucleotide metabolism	Metabolism
Xanthine	MS2	Organoheterocyclic compounds	forward	C00385	ko01100//Metabolic pathways;ko01110//Biosynthesis of secondary metabolites;ko01120//Microbial metabolism in diverse environments;ko00230//Purine metabolism;ko00232//Caffeine metabolism	Biosynthesis of other secondary metabolites;Global and overview maps;Nucleotide metabolism	Metabolism
myo-Inositol	MS2	Organic oxygen compounds	forward	C00137	ko01100//Metabolic pathways;ko01130//Biosynthesis of antibiotics;ko01120//Microbial metabolism in diverse environments;ko02010//ABC transporters;ko00053//Ascorbate and aldarate metabolism;ko00052//Galactose metabolism;ko00521//Streptomycin biosynthesis;ko00562//Inositol phosphate metabolism	Biosynthesis of other secondary metabolites;Carbohydrate metabolism;Global and overview maps;Membrane transport	Environmental Information Processing;Metabolism
Caprylic acid	MS2	Lipids and lipid-like molecules	reverse	C06423	ko01100//Metabolic pathways;ko00061//Fatty acid biosynthesis	Global and overview maps;Lipid metabolism	Metabolism
(alpha-D-mannosyl)7-beta-D-mannosyl-diacetylchitobiosyl-L-asparagine, isoform A (protein)	MS2	Organic acids and derivatives	forward	C01401	ko00460//Cyanoamino acid metabolism	Metabolism of other amino acids	Metabolism
1-Deoxynojirimycin	MS2	Organoheterocyclic compounds	forward	C16843	ko01130//Biosynthesis of antibiotics	Global and overview maps	Metabolism
1-Methylxanthine	MS2	Organoheterocyclic compounds	forward	C16358	ko01100//Metabolic pathways;ko01110//Biosynthesis of secondary metabolites;ko01120//Microbial metabolism in diverse environments;ko00232//Caffeine metabolism	Biosynthesis of other secondary metabolites;Global and overview maps	Metabolism
13-OxoODE	MS2	Lipids and lipid-like molecules	forward	C14765	ko00591//Linoleic acid metabolism	Lipid metabolism	Metabolism
2-Phenylacetamide	MS2	Benzenoids	forward	C02505	ko01120//Microbial metabolism in diverse environments;ko00360//Phenylalanine metabolism;ko00643//Styrene degradation	Amino acid metabolism;Global and overview maps;Xenobiotics biodegradation and metabolism	Metabolism
2-Phenylethanol	MS2	Benzenoids	forward	C05853	ko00360//Phenylalanine metabolism	Amino acid metabolism	Metabolism
3-Aminopropionaldehyde	MS2	Organic oxygen compounds	forward	C05665	ko00410//beta-Alanine metabolism	Metabolism of other amino acids	Metabolism
3-Indoleacetonitrile	MS2	Organoheterocyclic compounds	forward	C02938	ko00380//Tryptophan metabolism	Amino acid metabolism	Metabolism
4-Aminophenol	MS2	Benzenoids	forward	C02372	ko01120//Microbial metabolism in diverse environments;ko00627//Aminobenzoate degradation	Global and overview maps;Xenobiotics biodegradation and metabolism	Metabolism
4-Guanidinobutanoic acid	MS2	Organic acids and derivatives	forward	C01035	ko01100//Metabolic pathways;ko00330//Arginine and proline metabolism	Amino acid metabolism;Global and overview maps	Metabolism
5'-Methylthioadenosine	MS2	Nucleosides, nucleotides, and analogues	forward	C00170	ko01100//Metabolic pathways;ko00270//Cysteine and methionine metabolism	Amino acid metabolism;Global and overview maps	Metabolism
5,6-Dihydroxyindole	MS2	Organoheterocyclic compounds	forward	C05578	ko01100//Metabolic pathways;ko00350//Tyrosine metabolism	Amino acid metabolism;Global and overview maps	Metabolism
5-(2-Hydroxyethyl)-4-methylthiazole	MS2	Organoheterocyclic compounds	forward	C04294	ko01100//Metabolic pathways;ko00730//Thiamine metabolism	Global and overview maps;Metabolism of cofactors and vitamins	Metabolism
5-Aminopentanoic acid	MS2	Organic acids and derivatives	forward	C00431	ko01120//Microbial metabolism in diverse environments;ko00310//Lysine degradation;ko00330//Arginine and proline metabolism	Amino acid metabolism;Global and overview maps	Metabolism
5-Methylcytosine	MS2	Organoheterocyclic compounds	forward	C02376	ko00240//Pyrimidine metabolism	Nucleotide metabolism	Metabolism
6-Chloro-N-(1-methylethyl)-1,3,5-triazine-2,4-diamine	MS2	Organoheterocyclic compounds	forward	C06559	ko01120//Microbial metabolism in diverse environments;ko00791//Atrazine degradation	Global and overview maps;Xenobiotics biodegradation and metabolism	Metabolism
7-Aminomethyl-7-carbaguanine	MS2	Organoheterocyclic compounds	forward	C16675	ko01100//Metabolic pathways;ko00790//Folate biosynthesis	Global and overview maps;Metabolism of cofactors and vitamins	Metabolism
Agmatine	MS2	Organic nitrogen compounds	forward	C00179	ko01100//Metabolic pathways;ko00330//Arginine and proline metabolism	Amino acid metabolism;Global and overview maps	Metabolism
Aniline	MS2	Benzenoids	forward	C00292	ko01120//Microbial metabolism in diverse environments;ko00627//Aminobenzoate degradation	Global and overview maps;Xenobiotics biodegradation and metabolism	Metabolism
Benzene	MS2	Benzenoids	forward	C01407	ko01120//Microbial metabolism in diverse environments;ko01220//Degradation of aromatic compounds;ko00362//Benzoate degradation;ko00361//Chlorocyclohexane and chlorobenzene degradation	Global and overview maps;Xenobiotics biodegradation and metabolism	Metabolism
Benzeneacetonitrile	MS2	Benzenoids	forward	C16074	ko01110//Biosynthesis of secondary metabolites;ko01120//Microbial metabolism in diverse environments;ko00460//Cyanoamino acid metabolism;ko00643//Styrene degradation	Global and overview maps;Metabolism of other amino acids;Xenobiotics biodegradation and metabolism	Metabolism
Betaine	MS2	Organic acids and derivatives	forward	C00719	ko01100//Metabolic pathways;ko00260//Glycine, serine and threonine metabolism;ko02010//ABC transporters	Amino acid metabolism;Global and overview maps;Membrane transport	Environmental Information Processing;Metabolism
Biotin sulfone	MS2	Organoheterocyclic compounds	forward	C20387	ko00780//Biotin metabolism	Metabolism of cofactors and vitamins	Metabolism
Cadaverine	MS2	Organic nitrogen compounds	forward	C01672	ko01100//Metabolic pathways;ko01110//Biosynthesis of secondary metabolites;ko01120//Microbial metabolism in diverse environments;ko00310//Lysine degradation;ko00480//Glutathione metabolism	Amino acid metabolism;Global and overview maps;Metabolism of other amino acids	Metabolism
Caffeine	MS2	Organoheterocyclic compounds	forward	C07481	ko01100//Metabolic pathways;ko01110//Biosynthesis of secondary metabolites;ko01120//Microbial metabolism in diverse environments;ko00232//Caffeine metabolism	Biosynthesis of other secondary metabolites;Global and overview maps	Metabolism
Choline	MS2	Organic nitrogen compounds	forward	C00114	ko01100//Metabolic pathways;ko00260//Glycine, serine and threonine metabolism;ko02010//ABC transporters;ko00564//Glycerophospholipid metabolism	Amino acid metabolism;Global and overview maps;Lipid metabolism;Membrane transport	Environmental Information Processing;Metabolism
Creatinine	MS2	Organic acids and derivatives	forward	C00791	ko01100//Metabolic pathways;ko00330//Arginine and proline metabolism	Amino acid metabolism;Global and overview maps	Metabolism
D-Proline	MS2	Organic acids and derivatives	forward	C00763	ko01100//Metabolic pathways;ko00330//Arginine and proline metabolism	Amino acid metabolism;Global and overview maps	Metabolism
Deoxyadenosine	MS2	Nucleosides, nucleotides, and analogues	forward	C00559	ko01100//Metabolic pathways;ko00230//Purine metabolism	Global and overview maps;Nucleotide metabolism	Metabolism
Epsilon-caprolactam	MS2	Organoheterocyclic compounds	forward	C06593	ko01100//Metabolic pathways;ko01120//Microbial metabolism in diverse environments;ko00930//Caprolactam degradation	Global and overview maps;Xenobiotics biodegradation and metabolism	Metabolism
Formiminoglutamic acid	MS2	Organic acids and derivatives	forward	C00439	ko01100//Metabolic pathways;ko00340//Histidine metabolism	Amino acid metabolism;Global and overview maps	Metabolism
Guanine	MS2	Organoheterocyclic compounds	forward	C00242	ko01100//Metabolic pathways;ko00230//Purine metabolism	Global and overview maps;Nucleotide metabolism	Metabolism
Hypoxanthine	MS2	Organoheterocyclic compounds	forward	C00262	ko01100//Metabolic pathways;ko00230//Purine metabolism	Global and overview maps;Nucleotide metabolism	Metabolism
Imidazoleacetic acid riboside	MS2	Nucleosides, nucleotides, and analogues	forward	C05131	ko00340//Histidine metabolism	Amino acid metabolism	Metabolism
Indole	MS2	Organoheterocyclic compounds	forward	C00463	ko01100//Metabolic pathways;ko01110//Biosynthesis of secondary metabolites;ko00400//Phenylalanine, tyrosine and tryptophan biosynthesis;ko00380//Tryptophan metabolism	Amino acid metabolism;Global and overview maps	Metabolism
Indoleacetaldehyde	MS2	Organoheterocyclic compounds	forward	C00637	ko01100//Metabolic pathways;ko00380//Tryptophan metabolism	Amino acid metabolism;Global and overview maps	Metabolism
Inositol 1,3,4-trisphosphate	MS2	Organic oxygen compounds	forward	C01243	ko01100//Metabolic pathways;ko00562//Inositol phosphate metabolism	Carbohydrate metabolism;Global and overview maps	Metabolism
L-Arginine	MS2	Organic acids and derivatives	forward	C00062	ko01100//Metabolic pathways;ko01130//Biosynthesis of antibiotics;ko01110//Biosynthesis of secondary metabolites;ko01230//Biosynthesis of amino acids;ko02010//ABC transporters;ko00970//Aminoacyl-tRNA biosynthesis;ko00261//Monobactam biosynthesis;ko00330//Arginine and proline metabolism;ko00220//Arginine biosynthesis;ko00331//Clavulanic acid biosynthesis;ko00472//D-Arginine and D-ornithine metaboli…	Amino acid metabolism;Biosynthesis of other secondary metabolites;Global and overview maps;Infectious diseases;Membrane transport;Metabolism of other amino acids;Translation	Environmental Information Processing;Genetic Information Processing;Human Diseases;Metabolism
L-Histidine	MS2	Organic acids and derivatives	forward	C00135	ko01100//Metabolic pathways;ko01110//Biosynthesis of secondary metabolites;ko01230//Biosynthesis of amino acids;ko02010//ABC transporters;ko00970//Aminoacyl-tRNA biosynthesis;ko00340//Histidine metabolism;ko00410//beta-Alanine metabolism	Amino acid metabolism;Global and overview maps;Membrane transport;Metabolism of other amino acids;Translation	Environmental Information Processing;Genetic Information Processing;Metabolism
L-Isoleucine	MS2	Organic acids and derivatives	forward	C00407	ko01100//Metabolic pathways;ko01130//Biosynthesis of antibiotics;ko01110//Biosynthesis of secondary metabolites;ko01230//Biosynthesis of amino acids;ko01210//2-Oxocarboxylic acid metabolism;ko02010//ABC transporters;ko00970//Aminoacyl-tRNA biosynthesis;ko00460//Cyanoamino acid metabolism;ko00280//Valine, leucine and isoleucine degradation;ko00290//Valine, leucine and isoleucine biosynthesis	Amino acid metabolism;Global and overview maps;Membrane transport;Metabolism of other amino acids;Translation	Environmental Information Processing;Genetic Information Processing;Metabolism
Lutein	MS2	Lipids and lipid-like molecules	forward	C08601	ko01100//Metabolic pathways;ko01110//Biosynthesis of secondary metabolites;ko00906//Carotenoid biosynthesis	Global and overview maps;Metabolism of terpenoids and polyketides	Metabolism
N-Acetylneuraminic acid	MS2	Organic oxygen compounds	forward	C00270	ko01100//Metabolic pathways;ko00520//Amino sugar and nucleotide sugar metabolism	Carbohydrate metabolism;Global and overview maps	Metabolism
N-Acetylputrescine	MS2	Organic acids and derivatives	forward	C02714	ko01100//Metabolic pathways;ko00330//Arginine and proline metabolism	Amino acid metabolism;Global and overview maps	Metabolism
N-Carbamoylputrescine	MS2	Organic acids and derivatives	forward	C00436	ko01100//Metabolic pathways;ko00330//Arginine and proline metabolism	Amino acid metabolism;Global and overview maps	Metabolism
N-Methylputrescine	MS2	Organic nitrogen compounds	forward	C02723	ko01100//Metabolic pathways;ko01110//Biosynthesis of secondary metabolites	Global and overview maps	Metabolism
Niacinamide	MS2	Organoheterocyclic compounds	forward	C00153	ko01100//Metabolic pathways;ko00760//Nicotinate and nicotinamide metabolism	Global and overview maps;Metabolism of cofactors and vitamins	Metabolism
Nicotine	MS2	Organoheterocyclic compounds	forward	C00745	ko01100//Metabolic pathways;ko01110//Biosynthesis of secondary metabolites	Global and overview maps	Metabolism
PC(14:1(9Z)/14:0)	MS2	Lipids and lipid-like molecules	forward	C00157	ko01100//Metabolic pathways;ko01110//Biosynthesis of secondary metabolites;ko00564//Glycerophospholipid metabolism;ko00591//Linoleic acid metabolism;ko00590//Arachidonic acid metabolism;ko00592//alpha-Linolenic acid metabolism	Global and overview maps;Lipid metabolism	Metabolism
PE(14:1(9Z)/14:0)	MS2	Lipids and lipid-like molecules	forward	C00350	ko01100//Metabolic pathways;ko01110//Biosynthesis of secondary metabolites;ko00564//Glycerophospholipid metabolism;ko05130//Pathogenic Escherichia coli infection	Global and overview maps;Infectious diseases;Lipid metabolism	Human Diseases;Metabolism
PE(15:0/14:1(9Z))	MS2	Lipids and lipid-like molecules	forward	C00350	ko01100//Metabolic pathways;ko01110//Biosynthesis of secondary metabolites;ko00564//Glycerophospholipid metabolism;ko05130//Pathogenic Escherichia coli infection	Global and overview maps;Infectious diseases;Lipid metabolism	Human Diseases;Metabolism
PE(18:3(6Z,9Z,12Z)/14:0)	MS2	Lipids and lipid-like molecules	forward	C00350	ko01100//Metabolic pathways;ko01110//Biosynthesis of secondary metabolites;ko00564//Glycerophospholipid metabolism;ko05130//Pathogenic Escherichia coli infection	Global and overview maps;Infectious diseases;Lipid metabolism	Human Diseases;Metabolism
PE(18:4(6Z,9Z,12Z,15Z)/14:0)	MS2	Lipids and lipid-like molecules	forward	C00350	ko01100//Metabolic pathways;ko01110//Biosynthesis of secondary metabolites;ko00564//Glycerophospholipid metabolism;ko05130//Pathogenic Escherichia coli infection	Global and overview maps;Infectious diseases;Lipid metabolism	Human Diseases;Metabolism
PE(18:4(6Z,9Z,12Z,15Z)/15:0)	MS2	Lipids and lipid-like molecules	forward	C00350	ko01100//Metabolic pathways;ko01110//Biosynthesis of secondary metabolites;ko00564//Glycerophospholipid metabolism;ko05130//Pathogenic Escherichia coli infection	Global and overview maps;Infectious diseases;Lipid metabolism	Human Diseases;Metabolism
Pantothenol	MS2	Lipids and lipid-like molecules	forward	C05944	ko00770//Pantothenate and CoA biosynthesis	Metabolism of cofactors and vitamins	Metabolism
Phenylacetaldehyde	MS2	Benzenoids	forward	C00601	ko01100//Metabolic pathways;ko01120//Microbial metabolism in diverse environments;ko00360//Phenylalanine metabolism;ko00643//Styrene degradation	Amino acid metabolism;Global and overview maps;Xenobiotics biodegradation and metabolism	Metabolism
Phenylacetylglutamine	MS2	Organic acids and derivatives	forward	C04148	ko00360//Phenylalanine metabolism	Amino acid metabolism	Metabolism
Phenylethylamine	MS2	Benzenoids	forward	C05332	ko00360//Phenylalanine metabolism	Amino acid metabolism	Metabolism
Phytosphingosine	MS2	Organic nitrogen compounds	forward	C12144	ko01100//Metabolic pathways;ko00600//Sphingolipid metabolism	Global and overview maps;Lipid metabolism	Metabolism
Pilocarpine	MS2	Alkaloids and derivatives	forward	C07474	ko01110//Biosynthesis of secondary metabolites	Global and overview maps	Metabolism
Pipecolic acid	MS2	Organic acids and derivatives	forward	C00408	ko01100//Metabolic pathways;ko01110//Biosynthesis of secondary metabolites;ko00310//Lysine degradation	Amino acid metabolism;Global and overview maps	Metabolism
Protein serine	MS2	Organic acids and derivatives	forward	C02189	ko01100//Metabolic pathways	Global and overview maps	Metabolism
Pseudooxynicotine	MS2	Organic oxygen compounds	forward	C20361	ko01120//Microbial metabolism in diverse environments;ko00760//Nicotinate and nicotinamide metabolism	Global and overview maps;Metabolism of cofactors and vitamins	Metabolism
Putrescine	MS2	Organic nitrogen compounds	forward	C00134	ko01100//Metabolic pathways;ko01130//Biosynthesis of antibiotics;ko01110//Biosynthesis of secondary metabolites;ko02010//ABC transporters;ko00330//Arginine and proline metabolism;ko00480//Glutathione metabolism	Amino acid metabolism;Global and overview maps;Membrane transport;Metabolism of other amino acids	Environmental Information Processing;Metabolism
Riboflavin	MS2	Organoheterocyclic compounds	forward	C00255	ko01100//Metabolic pathways;ko01110//Biosynthesis of secondary metabolites;ko00740//Riboflavin metabolism	Global and overview maps;Metabolism of cofactors and vitamins	Metabolism
SM(d18:1/16:0)	MS2	Lipids and lipid-like molecules	forward	C00550	ko01100//Metabolic pathways;ko00600//Sphingolipid metabolism	Global and overview maps;Lipid metabolism	Metabolism
Serotonin	MS2	Organoheterocyclic compounds	forward	C00780	ko01100//Metabolic pathways;ko00380//Tryptophan metabolism	Amino acid metabolism;Global and overview maps	Metabolism
Spermidine	MS2	Organic nitrogen compounds	forward	C00315	ko01100//Metabolic pathways;ko02010//ABC transporters;ko00330//Arginine and proline metabolism;ko00410//beta-Alanine metabolism;ko00480//Glutathione metabolism	Amino acid metabolism;Global and overview maps;Membrane transport;Metabolism of other amino acids	Environmental Information Processing;Metabolism
Sphinganine	MS2	Organic nitrogen compounds	forward	C00836	ko01100//Metabolic pathways;ko00600//Sphingolipid metabolism	Global and overview maps;Lipid metabolism	Metabolism
Styrene	MS2	Benzenoids	forward	C07083	ko01100//Metabolic pathways;ko01120//Microbial metabolism in diverse environments;ko01220//Degradation of aromatic compounds;ko00643//Styrene degradation;ko00642//Ethylbenzene degradation	Global and overview maps;Xenobiotics biodegradation and metabolism	Metabolism
Thiamine	MS2	Organoheterocyclic compounds	forward	C00378	ko01100//Metabolic pathways;ko02010//ABC transporters;ko00730//Thiamine metabolism;ko04122//Sulfur relay system	Folding, sorting and degradation;Global and overview maps;Membrane transport;Metabolism of cofactors and vitamins	Environmental Information Processing;Genetic Information Processing;Metabolism
Toluene	MS2	Benzenoids	forward	C01455	ko01100//Metabolic pathways;ko01120//Microbial metabolism in diverse environments;ko01220//Degradation of aromatic compounds;ko00623//Toluene degradation	Global and overview maps;Xenobiotics biodegradation and metabolism	Metabolism
Trehalose	MS2	Organic oxygen compounds	forward	C01083	ko01100//Metabolic pathways;ko01110//Biosynthesis of secondary metabolites;ko02010//ABC transporters;ko02060//Phosphotransferase system (PTS);ko00500//Starch and sucrose metabolism	Carbohydrate metabolism;Global and overview maps;Membrane transport	Environmental Information Processing;Metabolism
Trigonelline	MS2	Alkaloids and derivatives	forward	C01004	ko00760//Nicotinate and nicotinamide metabolism	Metabolism of cofactors and vitamins	Metabolism
Trimethylamine N-oxide	MS2	Organic nitrogen compounds	forward	C01104	ko01120//Microbial metabolism in diverse environments;ko00680//Methane metabolism;ko02020//Two-component system	Energy metabolism;Global and overview maps;Signal transduction	Environmental Information Processing;Metabolism
Tryptamine	MS2	Organoheterocyclic compounds	forward	C00398	ko01100//Metabolic pathways;ko01110//Biosynthesis of secondary metabolites;ko00380//Tryptophan metabolism	Amino acid metabolism;Global and overview maps	Metabolism
Urocanic acid	MS2	Organoheterocyclic compounds	forward	C00785	ko01100//Metabolic pathways;ko00340//Histidine metabolism	Amino acid metabolism;Global and overview maps	Metabolism
Vanillylamine	MS2	Benzenoids	forward	C16666	ko01100//Metabolic pathways;ko01110//Biosynthesis of secondary metabolites;ko00360//Phenylalanine metabolism	Amino acid metabolism;Global and overview maps	Metabolism
beta-Alanine	MS2	Organic acids and derivatives	forward	C00099	ko01100//Metabolic pathways;ko01110//Biosynthesis of secondary metabolites;ko00240//Pyrimidine metabolism;ko00770//Pantothenate and CoA biosynthesis;ko00410//beta-Alanine metabolism;ko00640//Propanoate metabolism	Carbohydrate metabolism;Global and overview maps;Metabolism of cofactors and vitamins;Metabolism of other amino acids;Nucleotide metabolism	Metabolism
beta-Cryptoxanthin	MS2	Lipids and lipid-like molecules	forward	C08591	ko01110//Biosynthesis of secondary metabolites;ko00906//Carotenoid biosynthesis	Global and overview maps;Metabolism of terpenoids and polyketides	Metabolism
gamma-Aminobutyric acid	MS2	Organic acids and derivatives	forward	C00334	ko01100//Metabolic pathways;ko01120//Microbial metabolism in diverse environments;ko00760//Nicotinate and nicotinamide metabolism;ko00250//Alanine, aspartate and glutamate metabolism;ko00330//Arginine and proline metabolism;ko00410//beta-Alanine metabolism;ko00650//Butanoate metabolism	Amino acid metabolism;Carbohydrate metabolism;Global and overview maps;Metabolism of cofactors and vitamins;Metabolism of other amino acids	Metabolism

## Sheet: Table S8
Table S8: 7834 DGEs of Tedania sp.
id	FY-1_count	FY-2_count	FY-3_count	BT-1_count	BT-2_count	BT-3_count	FY-1_fpkm	FY-2_fpkm	FY-3_fpkm	BT-1_fpkm	BT-2_fpkm	BT-3_fpkm	FY_mean	BT_mean	log2(fc)	PValue	FDR	Symbol	Description	KEGG_A_class	KEGG_B_class	Pathway	K_ID	GO Component	GO Function	GO Process
Unigene0014911	38	40	41	29126	33221	27225	1.68	2.07	2.01	1251.72	1634.45	1370.39	1.92	1418.85	9.5294	2.86589e-291	1.38841e-286	P4HB	RUS88417.1 hypothetical protein EGW08_003813, partial [Elysia chlorotica]	Genetic Information Processing	Folding, sorting and degradation	ko04141//Protein processing in endoplasmic reticulum	K09580	GO:0005737//cytoplasm	GO:0003756//protein disulfide isomerase activity;GO:0005509//calcium ion binding;GO:0015036//disulfide oxidoreductase activity;GO:0016209//antioxidant activity;GO:0016491//oxidoreductase activity;GO:0016667//oxidoreductase activity, acting on a sulfur group of donors	GO:0006457//protein folding;GO:0006790//sulfur compound metabolic process;GO:0055114//oxidation-reduction process
Unigene0041981	182	209	191	21437	29508	26036	2.65	3.57	3.08	303.9	478.89	432.31	3.1	405.033	7.02963	4.82164e-240	7.78631e-236	Duox1	XP_003384066.1 PREDICTED: dual oxidase 1-like [Amphimedon queenslandica]	Environmental Information Processing;Organismal Systems	Signal transduction;Immune system	ko04013//MAPK signaling pathway - fly;ko04624//Toll and Imd signaling pathway	K13411;K13411	-	GO:0003674//molecular_function;GO:0003824//catalytic activity;GO:0004601//peroxidase activity;GO:0005488//binding;GO:0005509//calcium ion binding;GO:0005515//protein binding;GO:0016174//NAD(P)H oxidase activity;GO:0016209//antioxidant activity;GO:0016491//oxidoreductase activity;GO:0016651//oxidoreductase activity, acting on NAD(P)H;GO:0016655//oxidoreductase activity, acting on NAD(P)H, quinone …	GO:0002009//morphogenesis of an epithelium;GO:0002165//instar larval or pupal development;GO:0002251//organ or tissue specific immune response;GO:0002376//immune system process;GO:0002385//mucosal immune response;GO:0006814//sodium ion transport;GO:0006950//response to stress;GO:0006952//defense response;GO:0006955//immune response;GO:0006979//response to oxidative stress;GO:0007154//cell communi…
Unigene0044079	35	40	43	16480	25018	16436	0.9	1.21	1.23	414.63	720.59	484.34	1.11333	539.853	8.92154	1.19503e-218	9.64909e-215	PGD	XP_028393838.1 6-phosphogluconate dehydrogenase, decarboxylating-like [Dendronephthya gigantea]	Metabolism;Metabolism;Metabolism;Metabolism	Global and overview maps;Global and overview maps;Metabolism of other amino acids;Carbohydrate metabolism	ko01100//Metabolic pathways;ko01200//Carbon metabolism;ko00480//Glutathione metabolism;ko00030//Pentose phosphate pathway	K00033;K00033;K00033;K00033	GO:0005737//cytoplasm	GO:0004616//phosphogluconate dehydrogenase (decarboxylating) activity;GO:0008442//3-hydroxyisobutyrate dehydrogenase activity;GO:0008679//2-hydroxy-3-oxopropionate reductase activity;GO:0050661//NADP binding	GO:0006098//pentose-phosphate shunt;GO:0006574//valine catabolic process;GO:0055114//oxidation-reduction process
Unigene0052419	23	19	33	17031	17348	15836	1.11	1.07	1.76	797.62	930.12	868.66	1.31333	865.467	9.3641	1.58643e-203	9.60704e-200	PDIA3	XP_003384866.1 PREDICTED: protein disulfide-isomerase A3-like [Amphimedon queenslandica]	Genetic Information Processing;Human Diseases;Human Diseases;Human Diseases;Human Diseases;Organismal Systems	Folding, sorting and degradation;Infectious disease: viral;Infectious diseases;Infectious diseases;Infectious diseases;Immune system	ko04141//Protein processing in endoplasmic reticulum;ko05170//Human immunodeficiency virus 1 infection;ko05163//Human cytomegalovirus infection;ko05169//Epstein-Barr virus infection;ko05168//Herpes simplex infection;ko04612//Antigen processing and presentation	K08056;K08056;K08056;K08056;K08056;K08056	GO:0001669//acrosomal vesicle;GO:0005575//cellular_component;GO:0005576//extracellular region;GO:0005615//extracellular space;GO:0005622//intracellular;GO:0005623//cell;GO:0005634//nucleus;GO:0005737//cytoplasm;GO:0005739//mitochondrion;GO:0005740//mitochondrial envelope;GO:0005758//mitochondrial intermembrane space;GO:0005768//endosome;GO:0005783//endoplasmic reticulum;GO:0005788//endoplasmic re…	GO:0003674//molecular_function;GO:0003756//protein disulfide isomerase activity;GO:0003810//protein-glutamine gamma-glutamyltransferase activity;GO:0003824//catalytic activity;GO:0004175//endopeptidase activity;GO:0004197//cysteine-type endopeptidase activity;GO:0004620//phospholipase activity;GO:0004629//phospholipase C activity;GO:0005102//receptor binding;GO:0005488//binding;GO:0005515//protei…	GO:0000003//reproduction;GO:0001666//response to hypoxia;GO:0002376//immune system process;GO:0002474//antigen processing and presentation of peptide antigen via MHC class I;GO:0002478//antigen processing and presentation of exogenous peptide antigen;GO:0002479//antigen processing and presentation of exogenous peptide antigen via MHC class I, TAP-dependent;GO:0002931//response to ischemia;GO:0003…
Unigene0050303	46	32	59	15358	22078	16111	0.68	0.55	0.97	220.7	363.21	271.17	0.733333	285.027	8.60241	1.08204e-195	5.82449e-192	Cltc	XP_003385204.1 PREDICTED: clathrin heavy chain 1-like [Amphimedon queenslandica]	Human Diseases;Cellular Processes;Cellular Processes;Human Diseases;Organismal Systems;Organismal Systems	Neurodegenerative diseases;Transport and catabolism;Transport and catabolism;Infectious diseases;Nervous system;Excretory system	ko05016//Huntington disease;ko04144//Endocytosis;ko04142//Lysosome;ko05100//Bacterial invasion of epithelial cells;ko04721//Synaptic vesicle cycle;ko04961//Endocrine and other factor-regulated calcium reabsorption	K04646;K04646;K04646;K04646;K04646;K04646	GO:0000323//lytic vacuole;GO:0005575//cellular_component;GO:0005622//intracellular;GO:0005623//cell;GO:0005694//chromosome;GO:0005737//cytoplasm;GO:0005739//mitochondrion;GO:0005764//lysosome;GO:0005768//endosome;GO:0005773//vacuole;GO:0005794//Golgi apparatus;GO:0005798//Golgi-associated vesicle;GO:0005802//trans-Golgi network;GO:0005819//spindle;GO:0005829//cytosol;GO:0005856//cytoskeleton;GO:0…	GO:0002020//protease binding;GO:0003674//molecular_function;GO:0003676//nucleic acid binding;GO:0003723//RNA binding;GO:0003725//double-stranded RNA binding;GO:0005102//receptor binding;GO:0005198//structural molecule activity;GO:0005488//binding;GO:0005515//protein binding;GO:0008022//protein C-terminus binding;GO:0008092//cytoskeletal protein binding;GO:0019899//enzyme binding;GO:0019900//kinas…	GO:0000003//reproduction;GO:0000041//transition metal ion transport;GO:0000226//microtubule cytoskeleton organization;GO:0000278//mitotic cell cycle;GO:0000280//nuclear division;GO:0000281//mitotic cytokinesis;GO:0000578//embryonic axis specification;GO:0000910//cytokinesis;GO:0000912//assembly of actomyosin apparatus involved in cytokinesis;GO:0000915//actomyosin contractile ring assembly;GO:000…
Unigene0056850	12	19	18	8762	9676	8658	0.79	1.46	1.31	558.81	706.46	646.74	1.18667	637.337	9.069	1.29054e-179	5.21014e-176	2023-09-01	CAC38757.1 putative mitosis filament protein [Geodia cydonium]	Human Diseases;Human Diseases	Infectious diseases;Infectious diseases	ko05131//Shigellosis;ko05100//Bacterial invasion of epithelial cells	K16942;K16942	GO:0005737//cytoplasm	GO:0003924//GTPase activity;GO:0005524//ATP binding;GO:0005525//GTP binding;GO:0016767//geranylgeranyl-diphosphate geranylgeranyltransferase activity;GO:0043022//ribosome binding;GO:0046408//chlorophyll synthetase activity	GO:0042254//ribosome biogenesis
Unigene0005064	11	15	18	8413	9932	8011	0.54	0.87	0.99	404.99	547.34	451.68	0.8	468.003	9.1923	9.81643e-177	3.65821e-173	sec61al1	XP_013386757.1 protein transport protein Sec61 subunit alpha [Lingula anatina]	Cellular Processes;Genetic Information Processing;Human Diseases;Genetic Information Processing	Transport and catabolism;Folding, sorting and degradation;Infectious diseases;Folding, sorting and degradation	ko04145//Phagosome;ko04141//Protein processing in endoplasmic reticulum;ko05110//Vibrio cholerae infection;ko03060//Protein export	K10956;K10956;K10956;K10956	GO:0000322//storage vacuole;GO:0000323//lytic vacuole;GO:0000324//fungal-type vacuole;GO:0005575//cellular_component;GO:0005622//intracellular;GO:0005623//cell;GO:0005737//cytoplasm;GO:0005773//vacuole;GO:0005783//endoplasmic reticulum;GO:0005784//Sec61 translocon complex;GO:0005789//endoplasmic reticulum membrane;GO:0005791//rough endoplasmic reticulum;GO:0005886//plasma membrane;GO:0005887//int…	GO:0003674//molecular_function;GO:0005048//signal sequence binding;GO:0005215//transporter activity;GO:0005488//binding;GO:0008320//protein transmembrane transporter activity;GO:0008565//protein transporter activity;GO:0015399//primary active transmembrane transporter activity;GO:0015405//P-P-bond-hydrolysis-driven transmembrane transporter activity;GO:0015450//P-P-bond-hydrolysis-driven protein …	GO:0001700//embryonic development via the syncytial blastoderm;GO:0002009//morphogenesis of an epithelium;GO:0006508//proteolysis;GO:0006511//ubiquitin-dependent protein catabolic process;GO:0006605//protein targeting;GO:0006612//protein targeting to membrane;GO:0006613//cotranslational protein targeting to membrane;GO:0006614//SRP-dependent cotranslational protein targeting to membrane;GO:000661…
Unigene0014536	12	12	13	5855	6920	5675	0.63	0.74	0.76	300.46	406.53	341.09	0.71	349.36	8.94268	5.99342e-175	1.93572e-171	ENO1	XP_011404007.1 PREDICTED: enolase-like [Amphimedon queenslandica]	Metabolism;Metabolism;Metabolism;Environmental Information Processing;Genetic Information Processing;Metabolism	Global and overview maps;Global and overview maps;Global and overview maps;Signal transduction;Folding, sorting and degradation;Carbohydrate metabolism	ko01100//Metabolic pathways;ko01200//Carbon metabolism;ko01230//Biosynthesis of amino acids;ko04066//HIF-1 signaling pathway;ko03018//RNA degradation;ko00010//Glycolysis / Gluconeogenesis	K01689;K01689;K01689;K01689;K01689;K01689	GO:0000015//phosphopyruvate hydratase complex;GO:0005575//cellular_component;GO:0005576//extracellular region;GO:0005618//cell wall;GO:0005622//intracellular;GO:0005623//cell;GO:0005634//nucleus;GO:0005737//cytoplasm;GO:0005829//cytosol;GO:0005886//plasma membrane;GO:0009277//fungal-type cell wall;GO:0009897//external side of plasma membrane;GO:0009986//cell surface;GO:0016020//membrane;GO:003031…	GO:0000287//magnesium ion binding;GO:0003674//molecular_function;GO:0003810//protein-glutamine gamma-glutamyltransferase activity;GO:0003824//catalytic activity;GO:0004634//phosphopyruvate hydratase activity;GO:0005488//binding;GO:0005515//protein binding;GO:0016740//transferase activity;GO:0016746//transferase activity, transferring acyl groups;GO:0016755//transferase activity, transferring amin…	GO:0005975//carbohydrate metabolic process;GO:0005996//monosaccharide metabolic process;GO:0006006//glucose metabolic process;GO:0006082//organic acid metabolic process;GO:0006090//pyruvate metabolic process;GO:0006091//generation of precursor metabolites and energy;GO:0006094//gluconeogenesis;GO:0006096//glycolytic process;GO:0006139//nucleobase-containing compound metabolic process;GO:0006163//…
Unigene0078924	15	16	20	7129	10019	6830	0.42	0.52	0.61	192.38	309.51	215.87	0.516667	239.253	8.85509	1.3423e-174	4.06431e-171	fttB	XP_011403439.1 PREDICTED: uronyl 2-sulfotransferase-like [Amphimedon queenslandica]	Metabolism	Glycan biosynthesis and metabolism	ko00532//Glycosaminoglycan biosynthesis - chondroitin sulfate / dermatan sulfate	K03193	GO:0016021//integral component of membrane	GO:0001733//galactosylceramide sulfotransferase activity;GO:0008146//sulfotransferase activity	GO:0009247//glycolipid biosynthetic process
Unigene0042397	10	9	13	7180	12656	11687	0.36	0.38	0.52	253.5	511.54	483.28	0.42	416.107	9.95235	2.70379e-174	7.70516e-171	lmna	XP_001629288.1 lamin-L(I) [Nematostella vectensis]	Cellular Processes;Cellular Processes	Cell growth and death;Cell growth and death	ko04210//Apoptosis;ko04214//Apoptosis - fly	K07611;K07611	GO:0005575//cellular_component;GO:0005622//intracellular;GO:0005623//cell;GO:0005634//nucleus;GO:0005635//nuclear envelope;GO:0005637//nuclear inner membrane;GO:0005638//lamin filament;GO:0005652//nuclear lamina;GO:0005856//cytoskeleton;GO:0005882//intermediate filament;GO:0012505//endomembrane system;GO:0016020//membrane;GO:0019866//organelle inner membrane;GO:0031090//organelle membrane;GO:0031…	GO:0003674//molecular_function;GO:0005198//structural molecule activity;GO:0005488//binding;GO:0005515//protein binding;GO:0005524//ATP binding;GO:0042393//histone binding;GO:0042802//identical protein binding	GO:0000003//reproduction;GO:0003006//developmental process involved in reproduction;GO:0006810//transport;GO:0006928//movement of cell or subcellular component;GO:0006996//organelle organization;GO:0006997//nucleus organization;GO:0007017//microtubule-based process;GO:0007018//microtubule-based movement;GO:0007059//chromosome segregation;GO:0007097//nuclear migration;GO:0007275//multicellular org…
Unigene0086193	75	108	100	62635	47393	49052	2.44	4.13	3.61	1985.93	1720.25	1821.59	3.39333	1842.59	9.08482	3.04545e-173	8.19666e-170	hsp90ab1	KAF3702994.1 Heat shock protein HSP 90-beta [Channa argus]	Human Diseases;Human Diseases;Environmental Information Processing;Genetic Information Processing;Organismal Systems;Organismal Systems;Cellular Processes;Human Diseases;Organismal Systems;Human Diseases;Organismal Systems;Organismal Systems;Organismal Systems	Cancers;Infectious diseases;Signal transduction;Folding, sorting and degradation;Immune system;Endocrine system;Cell growth and death;Cardiovascular diseases;Immune system;Cancers;Immune system;Immune system;Endocrine system	ko05200//Pathways in cancer;ko05132//Salmonella infection;ko04151//PI3K-Akt signaling pathway;ko04141//Protein processing in endoplasmic reticulum;ko04621//NOD-like receptor signaling pathway;ko04915//Estrogen signaling pathway;ko04217//Necroptosis;ko05418//Fluid shear stress and atherosclerosis;ko04657//IL-17 signaling pathway;ko05215//Prostate cancer;ko04612//Antigen processing and presentation…	K04079;K04079;K04079;K04079;K04079;K04079;K04079;K04079;K04079;K04079;K04079;K04079;K04079	GO:0000323//lytic vacuole;GO:0001726//ruffle;GO:0005575//cellular_component;GO:0005576//extracellular region;GO:0005622//intracellular;GO:0005623//cell;GO:0005634//nucleus;GO:0005654//nucleoplasm;GO:0005737//cytoplasm;GO:0005764//lysosome;GO:0005773//vacuole;GO:0005775//vacuolar lumen;GO:0005829//cytosol;GO:0005886//plasma membrane;GO:0005903//brush border;GO:0005929//cilium;GO:0009986//cell surf…	GO:0000166//nucleotide binding;GO:0001882//nucleoside binding;GO:0001883//purine nucleoside binding;GO:0001884//pyrimidine nucleoside binding;GO:0002134//UTP binding;GO:0002135//CTP binding;GO:0003674//molecular_function;GO:0003676//nucleic acid binding;GO:0003723//RNA binding;GO:0003729//mRNA binding;GO:0003824//catalytic activity;GO:0004672//protein kinase activity;GO:0004713//protein tyrosine …	GO:0000086//G2/M transition of mitotic cell cycle;GO:0000278//mitotic cell cycle;GO:0000723//telomere maintenance;GO:0000902//cell morphogenesis;GO:0000904//cell morphogenesis involved in differentiation;GO:0001505//regulation of neurotransmitter levels;GO:0001764//neuron migration;GO:0001775//cell activation;GO:0001932//regulation of protein phosphorylation;GO:0001934//positive regulation of pro…
Unigene0010956	12	11	12	5106	6878	7949	0.18	0.2	0.2	75.45	116.36	137.58	0.193333	109.797	9.14953	2.61244e-172	6.66117e-169	Col11a1	XP_019854254.1 PREDICTED: collagen alpha-1(I) chain isoform X2 [Amphimedon queenslandica]	Organismal Systems	Digestive system	ko04974//Protein digestion and absorption	K19721	-	GO:0005201//extracellular matrix structural constituent	-
Unigene0027062	37	45	50	24342	26159	16700	1	1.42	1.49	638.48	785.49	513.04	1.30333	645.67	8.95245	1.33351e-170	3.23017e-167	PRCP	XP_010139237.1 PREDICTED: lysosomal Pro-X carboxypeptidase [Buceros rhinoceros silvestris]	Organismal Systems;Organismal Systems	Digestive system;Endocrine system	ko04974//Protein digestion and absorption;ko04614//Renin-angiotensin system	K01285;K01285	GO:0000323//lytic vacuole;GO:0005575//cellular_component;GO:0005622//intracellular;GO:0005623//cell;GO:0005737//cytoplasm;GO:0005764//lysosome;GO:0005765//lysosomal membrane;GO:0005766//primary lysosome;GO:0005773//vacuole;GO:0005774//vacuolar membrane;GO:0005886//plasma membrane;GO:0012505//endomembrane system;GO:0012506//vesicle membrane;GO:0016020//membrane;GO:0030141//secretory granule;GO:003…	GO:0003674//molecular_function;GO:0003785//actin monomer binding;GO:0003824//catalytic activity;GO:0004177//aminopeptidase activity;GO:0004180//carboxypeptidase activity;GO:0004185//serine-type carboxypeptidase activity;GO:0008233//peptidase activity;GO:0008236//serine-type peptidase activity;GO:0008238//exopeptidase activity;GO:0008239//dipeptidyl-peptidase activity;GO:0016787//hydrolase activit…	GO:0001525//angiogenesis;GO:0001568//blood vessel development;GO:0001775//cell activation;GO:0001944//vasculature development;GO:0002155//regulation of thyroid hormone mediated signaling pathway;GO:0002252//immune effector process;GO:0002254//kinin cascade;GO:0002263//cell activation involved in immune response;GO:0002274//myeloid leukocyte activation;GO:0002275//myeloid cell activation involved …
Unigene0087194	17	28	21	10090	10924	9253	0.77	1.48	1.05	442.68	548.67	475.48	1.1	488.943	8.79602	4.99055e-170	1.1513e-166	CSNK2B	XP_003385015.1 PREDICTED: casein kinase II subunit beta [Amphimedon queenslandica]	Human Diseases;Cellular Processes;Human Diseases;Environmental Information Processing;Environmental Information Processing;Genetic Information Processing;Human Diseases;Cellular Processes	Neurodegenerative diseases;Cellular community - eukaryotes;Infectious diseases;Signal transduction;Signal transduction;Translation;Cancer: overview;Transport and catabolism	ko05010//Alzheimer disease;ko04520//Adherens junction;ko05162//Measles;ko04310//Wnt signaling pathway;ko04064//NF-kappa B signaling pathway;ko03008//Ribosome biogenesis in eukaryotes;ko05235//PD-L1 expression and PD-1 checkpoint pathway in cancer;ko04137//Mitophagy - animal	K03115;K03115;K03115;K03115;K03115;K03115;K03115;K03115	GO:0000139//Golgi membrane;GO:0000785//chromatin;GO:0005575//cellular_component;GO:0005576//extracellular region;GO:0005622//intracellular;GO:0005623//cell;GO:0005634//nucleus;GO:0005654//nucleoplasm;GO:0005694//chromosome;GO:0005730//nucleolus;GO:0005737//cytoplasm;GO:0005794//Golgi apparatus;GO:0005829//cytosol;GO:0005886//plasma membrane;GO:0005929//cilium;GO:0005956//protein kinase CK2 comple…	GO:0003674//molecular_function;GO:0003682//chromatin binding;GO:0003824//catalytic activity;GO:0004672//protein kinase activity;GO:0004674//protein serine/threonine kinase activity;GO:0004857//enzyme inhibitor activity;GO:0004860//protein kinase inhibitor activity;GO:0005085//guanyl-nucleotide exchange factor activity;GO:0005088//Ras guanyl-nucleotide exchange factor activity;GO:0005102//receptor…	GO:0000003//reproduction;GO:0000122//negative regulation of transcription from RNA polymerase II promoter;GO:0001775//cell activation;GO:0001889//liver development;GO:0001932//regulation of protein phosphorylation;GO:0001933//negative regulation of protein phosphorylation;GO:0001934//positive regulation of protein phosphorylation;GO:0002009//morphogenesis of an epithelium;GO:0002252//immune effec…
Unigene0041733	14	19	25	7680	8577	7532	0.52	0.83	1.03	277.06	354.23	318.26	0.793333	316.517	8.64014	1.62081e-166	3.27174e-163	ARF6	ABD65455.1 Arf6 [Suberites domuncula]	Human Diseases;Human Diseases;Cellular Processes;Environmental Information Processing;Human Diseases;Environmental Information Processing;Organismal Systems	Infectious diseases;Infectious diseases;Transport and catabolism;Signal transduction;Infectious disease: bacterial;Signal transduction;Immune system	ko05132//Salmonella infection;ko05130//Pathogenic Escherichia coli infection;ko04144//Endocytosis;ko04014//Ras signaling pathway;ko05135//Yersinia infection;ko04072//Phospholipase D signaling pathway;ko04666//Fc gamma R-mediated phagocytosis	K07941;K07941;K07941;K07941;K07941;K07941;K07941	GO:0000139//Golgi membrane;GO:0000935//barrier septum;GO:0001726//ruffle;GO:0005575//cellular_component;GO:0005622//intracellular;GO:0005623//cell;GO:0005737//cytoplasm;GO:0005768//endosome;GO:0005769//early endosome;GO:0005794//Golgi apparatus;GO:0005829//cytosol;GO:0005886//plasma membrane;GO:0005933//cellular bud;GO:0005934//cellular bud tip;GO:0005935//cellular bud neck;GO:0005938//cell corte…	GO:0000166//nucleotide binding;GO:0001882//nucleoside binding;GO:0001883//purine nucleoside binding;GO:0003674//molecular_function;GO:0003676//nucleic acid binding;GO:0003723//RNA binding;GO:0003729//mRNA binding;GO:0003824//catalytic activity;GO:0003924//GTPase activity;GO:0003956//NAD(P)+-protein-arginine ADP-ribosyltransferase activity;GO:0004316//3-oxoacyl-[acyl-carrier-protein] reductase (NA…	GO:0000003//reproduction;GO:0000272//polysaccharide catabolic process;GO:0000278//mitotic cell cycle;GO:0000280//nuclear division;GO:0000281//mitotic cytokinesis;GO:0000282//cellular bud site selection;GO:0000768//syncytium formation by plasma membrane fusion;GO:0000910//cytokinesis;GO:0001505//regulation of neurotransmitter levels;GO:0001558//regulation of cell growth;GO:0001654//eye development…
Unigene0078926	14	16	21	7756	13276	8336	1.03	1.38	1.72	556.77	1091.03	700.88	1.37667	782.893	9.15149	1.28116e-163	2.21668e-160	ftt-2	AHJ11162.1 14-3-3 zeta [Pristionchus pacificus]	Environmental Information Processing;Human Diseases;Human Diseases;Human Diseases;Cellular Processes;Cellular Processes;Environmental Information Processing;Environmental Information Processing;Organismal Systems;Environmental Information Processing	Signal transduction;Cancers;Infectious diseases;Infectious diseases;Cell growth and death;Cell growth and death;Signal transduction;Signal transduction;Aging;Signal transduction	ko04151//PI3K-Akt signaling pathway;ko05203//Viral carcinogenesis;ko05161//Hepatitis B;ko05160//Hepatitis C;ko04110//Cell cycle;ko04114//Oocyte meiosis;ko04013//MAPK signaling pathway - fly;ko04390//Hippo signaling pathway;ko04212//Longevity regulating pathway - worm;ko04391//Hippo signaling pathway -fly	K16197;K16197;K16197;K16197;K16197;K16197;K16197;K16197;K16197;K16197	GO:0005575//cellular_component;GO:0005576//extracellular region;GO:0005622//intracellular;GO:0005623//cell;GO:0005634//nucleus;GO:0005737//cytoplasm;GO:0043226//organelle;GO:0043227//membrane-bounded organelle;GO:0043229//intracellular organelle;GO:0043231//intracellular membrane-bounded organelle;GO:0044421//extracellular region part;GO:0044424//intracellular part;GO:0044464//cell part;GO:004517…	GO:0003674//molecular_function;GO:0004857//enzyme inhibitor activity;GO:0004860//protein kinase inhibitor activity;GO:0005488//binding;GO:0005515//protein binding;GO:0008134//transcription factor binding;GO:0008426//protein kinase C inhibitor activity;GO:0019207//kinase regulator activity;GO:0019210//kinase inhibitor activity;GO:0019887//protein kinase regulator activity;GO:0019904//protein domai…	GO:0000003//reproduction;GO:0000226//microtubule cytoskeleton organization;GO:0000278//mitotic cell cycle;GO:0001709//cell fate determination;GO:0001932//regulation of protein phosphorylation;GO:0001933//negative regulation of protein phosphorylation;GO:0002119//nematode larval development;GO:0002164//larval development;GO:0003006//developmental process involved in reproduction;GO:0003008//system…
Unigene0016980	19	24	27	20577	16974	14320	1.01	1.49	1.59	1062.95	1003.79	866.41	1.36333	977.717	9.48613	1.02046e-162	1.70473e-159	RPS9	AAX48885.1 S9 [Suberites domuncula]	Genetic Information Processing	Translation	ko03010//Ribosome	K02997	GO:0000228//nuclear chromosome;GO:0000314//organellar small ribosomal subunit;GO:0005575//cellular_component;GO:0005622//intracellular;GO:0005623//cell;GO:0005634//nucleus;GO:0005694//chromosome;GO:0005730//nucleolus;GO:0005737//cytoplasm;GO:0005829//cytosol;GO:0005840//ribosome;GO:0015935//small ribosomal subunit;GO:0022626//cytosolic ribosome;GO:0022627//cytosolic small ribosomal subunit;GO:003…	GO:0003674//molecular_function;GO:0003676//nucleic acid binding;GO:0003723//RNA binding;GO:0003735//structural constituent of ribosome;GO:0005198//structural molecule activity;GO:0005488//binding;GO:0008270//zinc ion binding;GO:0019843//rRNA binding;GO:0046872//metal ion binding;GO:0097159//organic cyclic compound binding;GO:1901363//heterocyclic compound binding	GO:0002181//cytoplasmic translation;GO:0006412//translation;GO:0006417//regulation of translation;GO:0006450//regulation of translational fidelity;GO:0006518//peptide metabolic process;GO:0006807//nitrogen compound metabolic process;GO:0008150//biological_process;GO:0008152//metabolic process;GO:0009058//biosynthetic process;GO:0009059//macromolecule biosynthetic process;GO:0009889//regulation of…
Unigene0058378	9	9	8	5903	6526	5771	0.37	0.44	0.37	239.15	302.67	273.84	0.393333	271.887	9.43304	2.97182e-160	4.36282e-157	aldh4a1	XP_003383539.2 PREDICTED: delta-1-pyrroline-5-carboxylate dehydrogenase, mitochondrial-like [Amphimedon queenslandica]	Metabolism;Metabolism;Metabolism	Global and overview maps;Amino acid metabolism;Amino acid metabolism	ko01100//Metabolic pathways;ko00330//Arginine and proline metabolism;ko00250//Alanine, aspartate and glutamate metabolism	K00294;K00294;K00294	GO:0005575//cellular_component;GO:0005622//intracellular;GO:0005623//cell;GO:0005737//cytoplasm;GO:0005739//mitochondrion;GO:0005740//mitochondrial envelope;GO:0005743//mitochondrial inner membrane;GO:0005759//mitochondrial matrix;GO:0005886//plasma membrane;GO:0016020//membrane;GO:0016021//integral component of membrane;GO:0019866//organelle inner membrane;GO:0031090//organelle membrane;GO:00312…	GO:0003674//molecular_function;GO:0003824//catalytic activity;GO:0003842//1-pyrroline-5-carboxylate dehydrogenase activity;GO:0004029//aldehyde dehydrogenase (NAD) activity;GO:0004491//methylmalonate-semialdehyde dehydrogenase (acylating) activity;GO:0004777//succinate-semialdehyde dehydrogenase (NAD+) activity;GO:0004888//transmembrane signaling receptor activity;GO:0004930//G-protein coupled re…	GO:0003008//system process;GO:0006081//cellular aldehyde metabolic process;GO:0006082//organic acid metabolic process;GO:0006091//generation of precursor metabolites and energy;GO:0006520//cellular amino acid metabolic process;GO:0006527//arginine catabolic process;GO:0006536//glutamate metabolic process;GO:0006537//glutamate biosynthetic process;GO:0006560//proline metabolic process;GO:0006562//…
Unigene0017337	16	19	22	9319	8685	7476	1.15	1.61	1.76	653.29	697	613.84	1.50667	654.71	8.76335	5.04601e-160	7.18998e-157	ran	XP_003385856.2 PREDICTED: GTP-binding nuclear protein Ran [Amphimedon queenslandica]	Human Diseases;Genetic Information Processing;Genetic Information Processing	Infectious diseases;Translation;Translation	ko05166//HTLV-I infection;ko03013//RNA transport;ko03008//Ribosome biogenesis in eukaryotes	K07936;K07936;K07936	-	GO:0003723//RNA binding;GO:0003724//RNA helicase activity;GO:0003924//GTPase activity;GO:0005525//GTP binding	-
Unigene0010875	72	74	79	16842	14506	12429	9.04	10.9	10.99	2058.75	2029.96	1779.48	10.31	1956.06	7.56776	3.43369e-158	4.75281e-155	His3.3A	QBB01763.1 Histone H3.3, partial [Cotesia chilonis]	Human Diseases;Human Diseases;Human Diseases;Human Diseases	Infectious diseases;Substance dependence;Cancers;Immune diseases	ko05131//Shigellosis;ko05034//Alcoholism;ko05202//Transcriptional misregulation in cancers;ko05322//Systemic lupus erythematosus	K11253;K11253;K11253;K11253	GO:0000785//chromatin;GO:0000786//nucleosome;GO:0005575//cellular_component;GO:0005622//intracellular;GO:0005623//cell;GO:0005634//nucleus;GO:0005694//chromosome;GO:0032991//macromolecular complex;GO:0032993//protein-DNA complex;GO:0043226//organelle;GO:0043227//membrane-bounded organelle;GO:0043228//non-membrane-bounded organelle;GO:0043229//intracellular organelle;GO:0043231//intracellular memb…	GO:0003674//molecular_function;GO:0003676//nucleic acid binding;GO:0003677//DNA binding;GO:0005488//binding;GO:0005515//protein binding;GO:0046982//protein heterodimerization activity;GO:0046983//protein dimerization activity;GO:0097159//organic cyclic compound binding;GO:1901363//heterocyclic compound binding	-
Unigene0037098	8	15	17	7987	8596	8466	0.18	0.39	0.42	172.24	212.22	213.84	0.33	199.433	9.23922	9.89498e-158	1.33159e-154	CANX	XP_003387493.1 PREDICTED: calnexin-like [Amphimedon queenslandica]	Cellular Processes;Genetic Information Processing;Human Diseases;Organismal Systems;Organismal Systems	Transport and catabolism;Folding, sorting and degradation;Infectious diseases;Immune system;Endocrine system	ko04145//Phagosome;ko04141//Protein processing in endoplasmic reticulum;ko05166//HTLV-I infection;ko04612//Antigen processing and presentation;ko04918//Thyroid hormone synthesis	K08054;K08054;K08054;K08054;K08054	GO:0000322//storage vacuole;GO:0000323//lytic vacuole;GO:0000324//fungal-type vacuole;GO:0005575//cellular_component;GO:0005622//intracellular;GO:0005623//cell;GO:0005737//cytoplasm;GO:0005773//vacuole;GO:0005783//endoplasmic reticulum;GO:0005789//endoplasmic reticulum membrane;GO:0012505//endomembrane system;GO:0016020//membrane;GO:0016021//integral component of membrane;GO:0030176//integral com…	GO:0003674//molecular_function;GO:0005488//binding;GO:0005509//calcium ion binding;GO:0005515//protein binding;GO:0009055//electron carrier activity;GO:0015035//protein disulfide oxidoreductase activity;GO:0015036//disulfide oxidoreductase activity;GO:0030246//carbohydrate binding;GO:0043167//ion binding;GO:0043169//cation binding;GO:0046872//metal ion binding;GO:0051082//unfolded protein binding	GO:0006457//protein folding;GO:0006508//proteolysis;GO:0006511//ubiquitin-dependent protein catabolic process;GO:0006807//nitrogen compound metabolic process;GO:0006915//apoptotic process;GO:0006950//response to stress;GO:0006986//response to unfolded protein;GO:0007154//cell communication;GO:0007165//signal transduction;GO:0007275//multicellular organism development;GO:0008150//biological_proces…
Unigene0025883	9	13	16	4042	5122	4961	0.18	0.31	0.36	80	116.06	115	0.283333	103.687	8.51551	2.27485e-155	2.68798e-152	Cse1l	XP_003386477.1 PREDICTED: exportin-2-like [Amphimedon queenslandica]	Human Diseases	Infectious diseases	ko05132//Salmonella infection	K18423	GO:0005575//cellular_component;GO:0005576//extracellular region;GO:0005622//intracellular;GO:0005623//cell;GO:0005634//nucleus;GO:0005635//nuclear envelope;GO:0005654//nucleoplasm;GO:0005737//cytoplasm;GO:0005829//cytosol;GO:0005886//plasma membrane;GO:0005911//cell-cell junction;GO:0009506//plasmodesma;GO:0009925//basal plasma membrane;GO:0012505//endomembrane system;GO:0016020//membrane;GO:0016…	GO:0000166//nucleotide binding;GO:0001882//nucleoside binding;GO:0001883//purine nucleoside binding;GO:0003674//molecular_function;GO:0005049//nuclear export signal receptor activity;GO:0005488//binding;GO:0005509//calcium ion binding;GO:0005515//protein binding;GO:0005525//GTP binding;GO:0008536//Ran GTPase binding;GO:0017016//Ras GTPase binding;GO:0017076//purine nucleotide binding;GO:0019001//…	GO:0006606//protein import into nucleus;GO:0006611//protein export from nucleus;GO:0006810//transport;GO:0006886//intracellular protein transport;GO:0006913//nucleocytoplasmic transport;GO:0006915//apoptotic process;GO:0007049//cell cycle;GO:0007160//cell-matrix adhesion;GO:0007589//body fluid secretion;GO:0008104//protein localization;GO:0008150//biological_process;GO:0008219//cell death;GO:0008…
Unigene0035541	10	10	8	3687	4376	4373	0.43	0.5	0.38	152.88	207.72	212.37	0.436667	190.99	8.77275	1.08016e-154	1.24594e-151	PKM	XP_003385771.1 PREDICTED: pyruvate kinase PKM-like [Amphimedon queenslandica]	Metabolism;Human Diseases;Human Diseases;Metabolism;Metabolism;Metabolism;Organismal Systems;Metabolism;Human Diseases;Metabolism;Human Diseases	Global and overview maps;Infectious diseases;Cancers;Global and overview maps;Global and overview maps;Nucleotide metabolism;Endocrine system;Carbohydrate metabolism;Cancers;Carbohydrate metabolism;Endocrine and metabolic diseases	ko01100//Metabolic pathways;ko05165//Human papillomavirus infection;ko05203//Viral carcinogenesis;ko01200//Carbon metabolism;ko01230//Biosynthesis of amino acids;ko00230//Purine metabolism;ko04922//Glucagon signaling pathway;ko00010//Glycolysis / Gluconeogenesis;ko05230//Central carbon metabolism in cancer;ko00620//Pyruvate metabolism;ko04930//Type II diabetes mellitus	K00873;K00873;K00873;K00873;K00873;K00873;K00873;K00873;K00873;K00873;K00873	GO:0005737//cytoplasm	GO:0000287//magnesium ion binding;GO:0003824//catalytic activity;GO:0004743//pyruvate kinase activity;GO:0030955//potassium ion binding	GO:0006096//glycolytic process
Unigene0086946	43	33	42	3599	3715	3487	1.01	0.91	1.09	81.96	96.85	93	1.00333	90.6033	6.49669	8.01486e-154	8.82472e-151	kras	ABD65420.1 K-ras2 [Suberites domuncula]	Human Diseases;Human Diseases;Human Diseases;Organismal Systems;Environmental Information Processing;Environmental Information Processing;Human Diseases;Human Diseases;Human Diseases;Cellular Processes;Human Diseases;Human Diseases;Human Diseases;Environmental Information Processing;Cellular Processes;Environmental Information Processing;Human Diseases;Cellular Processes;Human Diseases;Organismal…	Cancers;Neurodegenerative diseases;Infectious diseases;Environmental adaptation;Signal transduction;Signal transduction;Cancers;Cancers;Infectious disease: viral;Cell motility;Infectious diseases;Cancers;Infectious diseases;Signal transduction;Cell growth and death;Signal transduction;Infectious diseases;Transport and catabolism;Infectious diseases;Endocrine system;Development;Infectious diseases…	ko05200//Pathways in cancer;ko05010//Alzheimer disease;ko05165//Human papillomavirus infection;ko04714//Thermogenesis;ko04151//PI3K-Akt signaling pathway;ko04010//MAPK signaling pathway;ko05205//Proteoglycans in cancer;ko05203//Viral carcinogenesis;ko05170//Human immunodeficiency virus 1 infection;ko04810//Regulation of actin cytoskeleton;ko05163//Human cytomegalovirus infection;ko05206//MicroRNA…	K07827;K07827;K07827;K07827;K07827;K07827;K07827;K07827;K07827;K07827;K07827;K07827;K07827;K07827;K07827;K07827;K07827;K07827;K07827;K07827;K07827;K07827;K07827;K07827;K07827;K07827;K07827;K07827;K07827;K07827;K07827;K07827;K07827;K07827;K07827;K07827;K07827;K07827;K07827;K07827;K07827;K07827;K07827;K07827;K07827;K07827;K07827;K07827;K07827;K07827;K07827;K07827;K07827;K07827;K07827;K07827;K07827;…	GO:0005575//cellular_component;GO:0005622//intracellular;GO:0005623//cell;GO:0005737//cytoplasm;GO:0005856//cytoskeleton;GO:0005871//kinesin complex;GO:0005874//microtubule;GO:0005875//microtubule associated complex;GO:0005929//cilium;GO:0015630//microtubule cytoskeleton;GO:0016021//integral component of membrane;GO:0032991//macromolecular complex;GO:0042995//cell projection;GO:0043226//organelle…	GO:0000166//nucleotide binding;GO:0003674//molecular_function;GO:0003743//translation initiation factor activity;GO:0003774//motor activity;GO:0003777//microtubule motor activity;GO:0003824//catalytic activity;GO:0003924//GTPase activity;GO:0005488//binding;GO:0005515//protein binding;GO:0005524//ATP binding;GO:0005525//GTP binding;GO:0008017//microtubule binding;GO:0008092//cytoskeletal protein …	GO:0003341//cilium movement;GO:0003351//epithelial cilium movement;GO:0006413//translational initiation;GO:0006928//movement of cell or subcellular component;GO:0006996//organelle organization;GO:0007017//microtubule-based process;GO:0007018//microtubule-based movement;GO:0007275//multicellular organism development;GO:0007399//nervous system development;GO:0007417//central nervous system developm…
Unigene0059725	11	20	21	12466	11425	10919	0.45	0.96	0.96	498.28	522.8	511.18	0.79	510.753	9.33656	4.1694e-153	4.48869e-150	Rpn1	XP_031553573.1 dolichyl-diphosphooligosaccharide--protein glycosyltransferase subunit 1-like [Actinia tenebrosa]	Metabolism;Genetic Information Processing;Metabolism;Metabolism	Global and overview maps;Folding, sorting and degradation;Glycan biosynthesis and metabolism;Glycan biosynthesis and metabolism	ko01100//Metabolic pathways;ko04141//Protein processing in endoplasmic reticulum;ko00510//N-Glycan biosynthesis;ko00513//Various types of N-glycan biosynthesis	K12666;K12666;K12666;K12666	GO:0005575//cellular_component;GO:0005622//intracellular;GO:0005623//cell;GO:0005737//cytoplasm;GO:0005783//endoplasmic reticulum;GO:0005789//endoplasmic reticulum membrane;GO:0005791//rough endoplasmic reticulum;GO:0005829//cytosol;GO:0008250//oligosaccharyltransferase complex;GO:0012505//endomembrane system;GO:0016020//membrane;GO:0016021//integral component of membrane;GO:0031224//intrinsic co…	GO:0003674//molecular_function;GO:0003824//catalytic activity;GO:0004576//oligosaccharyl transferase activity;GO:0004579//dolichyl-diphosphooligosaccharide-protein glycotransferase activity;GO:0016740//transferase activity;GO:0016757//transferase activity, transferring glycosyl groups;GO:0016758//transferase activity, transferring hexosyl groups	GO:0006464//cellular protein modification process;GO:0006486//protein glycosylation;GO:0006487//protein N-linked glycosylation;GO:0006807//nitrogen compound metabolic process;GO:0006810//transport;GO:0008150//biological_process;GO:0008152//metabolic process;GO:0009058//biosynthetic process;GO:0009059//macromolecule biosynthetic process;GO:0009100//glycoprotein metabolic process;GO:0009101//glycop…
Unigene0021365	8	13	13	5662	7321	5484	0.35	0.67	0.63	242.66	359.19	275.28	0.55	292.377	9.05418	2.26244e-152	2.38274e-149	GLUD1	XP_003383660.1 PREDICTED: glutamate dehydrogenase, mitochondrial [Amphimedon queenslandica]	Metabolism;Metabolism;Cellular Processes;Metabolism;Metabolism;Organismal Systems;Metabolism;Metabolism	Global and overview maps;Global and overview maps;Cell growth and death;Amino acid metabolism;Amino acid metabolism;Excretory system;Energy metabolism;Metabolism of other amino acids	ko01100//Metabolic pathways;ko01200//Carbon metabolism;ko04217//Necroptosis;ko00250//Alanine, aspartate and glutamate metabolism;ko00220//Arginine biosynthesis;ko04964//Proximal tubule bicarbonate reclamation;ko00910//Nitrogen metabolism;ko00471//D-Glutamine and D-glutamate metabolism	K00261;K00261;K00261;K00261;K00261;K00261;K00261;K00261	GO:0005575//cellular_component;GO:0005622//intracellular;GO:0005623//cell;GO:0005737//cytoplasm;GO:0005739//mitochondrion;GO:0005740//mitochondrial envelope;GO:0005743//mitochondrial inner membrane;GO:0005759//mitochondrial matrix;GO:0016020//membrane;GO:0019866//organelle inner membrane;GO:0031090//organelle membrane;GO:0031966//mitochondrial membrane;GO:0031967//organelle envelope;GO:0031974//m…	GO:0000166//nucleotide binding;GO:0001882//nucleoside binding;GO:0001883//purine nucleoside binding;GO:0003674//molecular_function;GO:0003824//catalytic activity;GO:0004352//glutamate dehydrogenase (NAD+) activity;GO:0004353//glutamate dehydrogenase [NAD(P)+] activity;GO:0005488//binding;GO:0005515//protein binding;GO:0005524//ATP binding;GO:0005525//GTP binding;GO:0008144//drug binding;GO:001649…	GO:0002791//regulation of peptide secretion;GO:0002793//positive regulation of peptide secretion;GO:0003008//system process;GO:0006082//organic acid metabolic process;GO:0006103//2-oxoglutarate metabolic process;GO:0006106//fumarate metabolic process;GO:0006116//NADH oxidation;GO:0006139//nucleobase-containing compound metabolic process;GO:0006520//cellular amino acid metabolic process;GO:0006536…
Unigene0090068	13	12	11	7551	6816	6080	0.73	0.8	0.69	415.17	429.02	391.53	0.74	411.907	9.12058	2.51688e-151	2.59432e-148	Ahcy13	XP_003384578.1 PREDICTED: adenosylhomocysteinase B-like [Amphimedon queenslandica]	Metabolism;Metabolism	Global and overview maps;Amino acid metabolism	ko01100//Metabolic pathways;ko00270//Cysteine and methionine metabolism	K01251;K01251	GO:0005575//cellular_component;GO:0005576//extracellular region;GO:0005622//intracellular;GO:0005623//cell;GO:0005634//nucleus;GO:0005737//cytoplasm;GO:0005829//cytosol;GO:0031012//extracellular matrix;GO:0031410//cytoplasmic vesicle;GO:0031982//vesicle;GO:0042470//melanosome;GO:0042995//cell projection;GO:0043005//neuron projection;GO:0043226//organelle;GO:0043227//membrane-bounded organelle;GO:…	GO:0000166//nucleotide binding;GO:0003674//molecular_function;GO:0003824//catalytic activity;GO:0004013//adenosylhomocysteinase activity;GO:0005488//binding;GO:0005515//protein binding;GO:0016787//hydrolase activity;GO:0016801//hydrolase activity, acting on ether bonds;GO:0016802//trialkylsulfonium hydrolase activity;GO:0017076//purine nucleotide binding;GO:0030554//adenyl nucleotide binding;GO:0…	GO:0000096//sulfur amino acid metabolic process;GO:0000097//sulfur amino acid biosynthetic process;GO:0001666//response to hypoxia;GO:0002376//immune system process;GO:0002437//inflammatory response to antigenic stimulus;GO:0002439//chronic inflammatory response to antigenic stimulus;GO:0002544//chronic inflammatory response;GO:0006082//organic acid metabolic process;GO:0006139//nucleobase-contai…
Unigene0036196	7	6	9	5367	7602	8587	0.12	0.12	0.17	91.44	148.28	171.36	0.136667	137.027	9.96958	3.08457e-151	3.11323e-148	COLF1	AAA29119.1 alpha collagen, partial [Ephydatia muelleri]	Human Diseases;Environmental Information Processing;Human Diseases;Cellular Processes;Organismal Systems;Organismal Systems;Human Diseases;Human Diseases;Environmental Information Processing;Organismal Systems	Infectious diseases;Signal transduction;Cancers;Cellular community - eukaryotes;Immune system;Endocrine system;Endocrine and metabolic diseases;Infectious diseases;Signaling molecules and interaction;Digestive system	ko05165//Human papillomavirus infection;ko04151//PI3K-Akt signaling pathway;ko05205//Proteoglycans in cancer;ko04510//Focal adhesion;ko04611//Platelet activation;ko04926//Relaxin signaling pathway;ko04933//AGE-RAGE signaling pathway in diabetic complications;ko05146//Amoebiasis;ko04512//ECM-receptor interaction;ko04974//Protein digestion and absorption	K06236;K06236;K06236;K06236;K06236;K06236;K06236;K06236;K06236;K06236	-	GO:0005201//extracellular matrix structural constituent	-
Unigene0086025	24	27	31	8935	8434	6711	0.9	1.19	1.29	326.43	352.74	287.16	1.12667	322.11	8.15935	6.09115e-151	6.02228e-148	RPN2	XP_003384849.1 PREDICTED: dolichyl-diphosphooligosaccharide--protein glycosyltransferase subunit 2-like [Amphimedon queenslandica]	Metabolism;Genetic Information Processing;Metabolism;Metabolism	Global and overview maps;Folding, sorting and degradation;Glycan biosynthesis and metabolism;Glycan biosynthesis and metabolism	ko01100//Metabolic pathways;ko04141//Protein processing in endoplasmic reticulum;ko00510//N-Glycan biosynthesis;ko00513//Various types of N-glycan biosynthesis	K12667;K12667;K12667;K12667	GO:0000421//autophagosome membrane;GO:0005575//cellular_component;GO:0005622//intracellular;GO:0005623//cell;GO:0005737//cytoplasm;GO:0005773//vacuole;GO:0005774//vacuolar membrane;GO:0005776//autophagosome;GO:0005783//endoplasmic reticulum;GO:0005789//endoplasmic reticulum membrane;GO:0005791//rough endoplasmic reticulum;GO:0008250//oligosaccharyltransferase complex;GO:0012505//endomembrane syst…	GO:0003674//molecular_function;GO:0003824//catalytic activity;GO:0005488//binding;GO:0016740//transferase activity;GO:0016757//transferase activity, transferring glycosyl groups;GO:0043021//ribonucleoprotein complex binding;GO:0043022//ribosome binding;GO:0044877//macromolecular complex binding	GO:0002252//immune effector process;GO:0002376//immune system process;GO:0006464//cellular protein modification process;GO:0006486//protein glycosylation;GO:0006487//protein N-linked glycosylation;GO:0006807//nitrogen compound metabolic process;GO:0006996//organelle organization;GO:0007029//endoplasmic reticulum organization;GO:0007568//aging;GO:0008150//biological_process;GO:0008152//metabolic p…
Unigene0084015	8	15	12	4484	6733	5574	0.44	0.96	0.73	238.61	410.16	347.4	0.71	332.057	8.86939	3.43815e-150	3.33129e-147	RAB11B	ABD65435.1 Rab11 [Suberites domuncula]	Cellular Processes;Human Diseases;Organismal Systems;Organismal Systems;Organismal Systems	Transport and catabolism;Infectious diseases;Digestive system;Excretory system;Excretory system	ko04144//Endocytosis;ko05164//Influenza A;ko04972//Pancreatic secretion;ko04962//Vasopressin-regulated water reabsorption;ko04961//Endocrine and other factor-regulated calcium reabsorption	K07904;K07904;K07904;K07904;K07904	GO:0005575//cellular_component;GO:0005622//intracellular;GO:0005623//cell;GO:0005634//nucleus;GO:0005635//nuclear envelope;GO:0005737//cytoplasm;GO:0005768//endosome;GO:0005773//vacuole;GO:0005776//autophagosome;GO:0005794//Golgi apparatus;GO:0005798//Golgi-associated vesicle;GO:0005886//plasma membrane;GO:0012505//endomembrane system;GO:0016020//membrane;GO:0030133//transport vesicle;GO:0030135/…	GO:0000166//nucleotide binding;GO:0001882//nucleoside binding;GO:0001883//purine nucleoside binding;GO:0003674//molecular_function;GO:0003824//catalytic activity;GO:0003924//GTPase activity;GO:0005488//binding;GO:0005515//protein binding;GO:0005525//GTP binding;GO:0016462//pyrophosphatase activity;GO:0016787//hydrolase activity;GO:0016817//hydrolase activity, acting on acid anhydrides;GO:0016818/…	GO:0000003//reproduction;GO:0000226//microtubule cytoskeleton organization;GO:0000280//nuclear division;GO:0000902//cell morphogenesis;GO:0000910//cytokinesis;GO:0000916//actomyosin contractile ring contraction;GO:0001654//eye development;GO:0001667//ameboidal-type cell migration;GO:0001700//embryonic development via the syncytial blastoderm;GO:0001709//cell fate determination;GO:0001745//compoun…
Unigene0035483	9	10	7	4118	4741	4254	0.47	0.61	0.4	207.22	273.11	250.72	0.493333	243.683	8.94823	1.68199e-147	1.53747e-144	SCGQA	XP_003382788.1 PREDICTED: guanine nucleotide-binding protein G(q) subunit alpha-like [Amphimedon queenslandica]	Human Diseases;Human Diseases;Human Diseases;Human Diseases;Human Diseases;Environmental Information Processing;Organismal Systems;Organismal Systems;Organismal Systems;Organismal Systems;Environmental Information Processing;Environmental Information Processing;Environmental Information Processing;Environmental Information Processing;Organismal Systems;Organismal Systems;Cellular Processes;Organi…	Cancers;Neurodegenerative diseases;Neurodegenerative diseases;Infectious disease: viral;Infectious diseases;Signal transduction;Endocrine system;Development and regeneration;Immune system;Endocrine system;Signal transduction;Signal transduction;Signal transduction;Signal transduction;Circulatory system;Nervous system;Cellular community - eukaryotes;Endocrine system;Infectious diseases;Nervous sys…	ko05200//Pathways in cancer;ko05010//Alzheimer disease;ko05016//Huntington disease;ko05170//Human immunodeficiency virus 1 infection;ko05163//Human cytomegalovirus infection;ko04015//Rap1 signaling pathway;ko04915//Estrogen signaling pathway;ko04361//Axon regeneration;ko04611//Platelet activation;ko04921//Oxytocin signaling pathway;ko04071//Sphingolipid signaling pathway;ko04022//cGMP - PKG signa…	K04634;K04634;K04634;K04634;K04634;K04634;K04634;K04634;K04634;K04634;K04634;K04634;K04634;K04634;K04634;K04634;K04634;K04634;K04634;K04634;K04634;K04634;K04634;K04634;K04634;K04634;K04634;K04634;K04634;K04634;K04634;K04634;K04634;K04634;K04634;K04634;K04634;K04634;K04634;K04634;K04634;K04634;K04634;K04634;K04634;K04634;K04634	-	GO:0003924//GTPase activity;GO:0005525//GTP binding;GO:0019001//guanyl nucleotide binding;GO:0031683//G-protein beta/gamma-subunit complex binding	GO:0007186//G-protein coupled receptor signaling pathway;GO:0009306//protein secretion
Unigene0004591	183	162	206	8240	12632	8795	6.17	6.4	7.69	270.3	474.37	337.91	6.75333	360.86	5.7397	1.61556e-146	1.4494e-143	GSR	XP_003383104.1 PREDICTED: glutathione reductase, mitochondrial-like [Amphimedon queenslandica]	Metabolism;Metabolism;Organismal Systems	Global and overview maps;Metabolism of other amino acids;Endocrine system	ko01100//Metabolic pathways;ko00480//Glutathione metabolism;ko04918//Thyroid hormone synthesis	K00383;K00383;K00383	GO:0005575//cellular_component;GO:0005622//intracellular;GO:0005623//cell;GO:0005634//nucleus;GO:0005737//cytoplasm;GO:0005739//mitochondrion;GO:0005759//mitochondrial matrix;GO:0005829//cytosol;GO:0005886//plasma membrane;GO:0009331//glycerol-3-phosphate dehydrogenase complex;GO:0009342//glutamate synthase complex (NADPH);GO:0009897//external side of plasma membrane;GO:0009986//cell surface;GO:0…	GO:0000166//nucleotide binding;GO:0003674//molecular_function;GO:0003824//catalytic activity;GO:0004148//dihydrolipoyl dehydrogenase activity;GO:0004355//glutamate synthase (NADPH) activity;GO:0004362//glutathione-disulfide reductase activity;GO:0004368//glycerol-3-phosphate dehydrogenase activity;GO:0004791//thioredoxin-disulfide reductase activity;GO:0005488//binding;GO:0005515//protein binding…	GO:0000003//reproduction;GO:0000302//response to reactive oxygen species;GO:0000303//response to superoxide;GO:0000305//response to oxygen radical;GO:0002931//response to ischemia;GO:0006071//glycerol metabolic process;GO:0006091//generation of precursor metabolites and energy;GO:0006096//glycolytic process;GO:0006139//nucleobase-containing compound metabolic process;GO:0006464//cellular protein …
Unigene0076858	79	80	82	2483	3369	3400	2.01	2.39	2.31	61.5	95.52	98.63	2.23667	85.2167	5.25171	5.4246e-146	4.77819e-143	arm	NP_001266234.1 beta-catenin [Amphimedon queenslandica]	Human Diseases;Human Diseases;Human Diseases;Human Diseases;Human Diseases;Cellular Processes;Human Diseases;Environmental Information Processing;Human Diseases;Human Diseases;Human Diseases;Human Diseases;Cellular Processes;Organismal Systems;Environmental Information Processing;Environmental Information Processing;Human Diseases;Organismal Systems;Human Diseases;Human Diseases;Human Diseases;Hu…	Cancers;Neurodegenerative diseases;Infectious diseases;Infectious diseases;Cancers;Cellular community - eukaryotes;Infectious diseases;Signal transduction;Infectious diseases;Infectious diseases;Cardiovascular diseases;Cancers;Cellular community - eukaryotes;Immune system;Signal transduction;Signal transduction;Infectious diseases;Endocrine system;Cancers;Cancers;Cancers;Endocrine and metabolic d…	ko05200//Pathways in cancer;ko05010//Alzheimer disease;ko05132//Salmonella infection;ko05165//Human papillomavirus infection;ko05205//Proteoglycans in cancer;ko04510//Focal adhesion;ko05163//Human cytomegalovirus infection;ko04015//Rap1 signaling pathway;ko05167//Kaposi sarcoma-associated herpesvirus infection;ko05160//Hepatitis C;ko05418//Fluid shear stress and atherosclerosis;ko05225//Hepatocel…	K02105;K02105;K02105;K02105;K02105;K02105;K02105;K02105;K02105;K02105;K02105;K02105;K02105;K02105;K02105;K02105;K02105;K02105;K02105;K02105;K02105;K02105;K02105;K02105;K02105;K02105;K02105;K02105;K02105	GO:0000221//vacuolar proton-transporting V-type ATPase, V1 domain;GO:0000228//nuclear chromosome;GO:0000785//chromatin;GO:0000790//nuclear chromatin;GO:0000791//euchromatin;GO:0000922//spindle pole;GO:0005575//cellular_component;GO:0005622//intracellular;GO:0005623//cell;GO:0005634//nucleus;GO:0005635//nuclear envelope;GO:0005654//nucleoplasm;GO:0005667//transcription factor complex;GO:0005694//c…	GO:0001085//RNA polymerase II transcription factor binding;GO:0001102//RNA polymerase II activating transcription factor binding;GO:0003674//molecular_function;GO:0003682//chromatin binding;GO:0003700//transcription factor activity, sequence-specific DNA binding;GO:0003712//transcription cofactor activity;GO:0003713//transcription coactivator activity;GO:0005102//receptor binding;GO:0005198//stru…	GO:0000003//reproduction;GO:0000122//negative regulation of transcription from RNA polymerase II promoter;GO:0000132//establishment of mitotic spindle orientation;GO:0000226//microtubule cytoskeleton organization;GO:0000278//mitotic cell cycle;GO:0000578//embryonic axis specification;GO:0000902//cell morphogenesis;GO:0000904//cell morphogenesis involved in differentiation;GO:0001501//skeletal sys…
Unigene0001990	96	91	88	2852	3187	3292	1.92	2.14	1.95	55.63	71.16	75.2	2.00333	67.33	5.07078	1.73426e-145	1.50032e-142	prmt1	XP_003384941.2 PREDICTED: protein arginine N-methyltransferase 1-like isoform X1 [Amphimedon queenslandica]	Environmental Information Processing;Organismal Systems	Signal transduction;Endocrine system	ko04068//FoxO signaling pathway;ko04922//Glucagon signaling pathway	K11434;K11434	-	GO:0005515//protein binding;GO:0008168//methyltransferase activity;GO:0008170//N-methyltransferase activity;GO:0008171//O-methyltransferase activity;GO:0008276//protein methyltransferase activity;GO:0008649//rRNA methyltransferase activity;GO:0008689//3-demethylubiquinone-9 3-O-methyltransferase activity;GO:0008757//S-adenosylmethionine-dependent methyltransferase activity;GO:0035091//phosphatidy…	GO:0000154//rRNA modification;GO:0006400//tRNA modification;GO:0006412//translation;GO:0006464//cellular protein modification process;GO:0006744//ubiquinone biosynthetic process;GO:0008152//metabolic process;GO:0008299//isoprenoid biosynthetic process;GO:0009102//biotin biosynthetic process;GO:0009234//menaquinone biosynthetic process;GO:0015995//chlorophyll biosynthetic process;GO:0018364//pepti…
Unigene0061160	13	18	24	6099	6043	7702	0.16	0.26	0.32	72.14	81.82	106.7	0.246667	86.8867	8.46043	4.50996e-145	3.83315e-142	Cpt1a	XP_003388199.1 PREDICTED: carnitine O-palmitoyltransferase 1, liver isoform-like [Amphimedon queenslandica]	Organismal Systems;Human Diseases;Environmental Information Processing;Organismal Systems;Metabolism;Organismal Systems;Organismal Systems;Metabolism	Environmental adaptation;Endocrine and metabolic diseases;Signal transduction;Endocrine system;Global and overview maps;Endocrine system;Endocrine system;Lipid metabolism	ko04714//Thermogenesis;ko04931//Insulin resistance;ko04152//AMPK signaling pathway;ko04922//Glucagon signaling pathway;ko01212//Fatty acid metabolism;ko04920//Adipocytokine signaling pathway;ko03320//PPAR signaling pathway;ko00071//Fatty acid degradation	K08765;K08765;K08765;K08765;K08765;K08765;K08765;K08765	GO:0005765//lysosomal membrane	GO:0003924//GTPase activity;GO:0005525//GTP binding	-
Unigene0057034	14	30	30	12155	20496	14622	0.9	2.27	2.14	763.31	1473.48	1075.48	1.77	1104.09	9.28489	7.21211e-145	6.0241e-142	AAC3	XP_014772190.1 PREDICTED: ADP,ATP carrier protein 3, mitochondrial-like [Octopus bimaculoides]	Human Diseases;Human Diseases;Human Diseases;Human Diseases;Cellular Processes;Cellular Processes;Human Diseases;Environmental Information Processing;Environmental Information Processing	Neurodegenerative diseases;Neurodegenerative diseases;Neurodegenerative diseases;Infectious diseases;Cell growth and death;Cell growth and death;Infectious diseases;Signal transduction;Signal transduction	ko05010//Alzheimer disease;ko05016//Huntington disease;ko05012//Parkinson disease;ko05166//HTLV-I infection;ko04217//Necroptosis;ko04218//Cellular senescence;ko05164//Influenza A;ko04022//cGMP - PKG signaling pathway;ko04020//Calcium signaling pathway	K05863;K05863;K05863;K05863;K05863;K05863;K05863;K05863;K05863	GO:0005575//cellular_component;GO:0005622//intracellular;GO:0005623//cell;GO:0005737//cytoplasm;GO:0005739//mitochondrion;GO:0005740//mitochondrial envelope;GO:0005743//mitochondrial inner membrane;GO:0016020//membrane;GO:0016021//integral component of membrane;GO:0019866//organelle inner membrane;GO:0031090//organelle membrane;GO:0031224//intrinsic component of membrane;GO:0031966//mitochondrial…	GO:0000295//adenine nucleotide transmembrane transporter activity;GO:0003674//molecular_function;GO:0005215//transporter activity;GO:0005346//purine ribonucleotide transmembrane transporter activity;GO:0005347//ATP transmembrane transporter activity;GO:0005471//ATP:ADP antiporter activity;GO:0008509//anion transmembrane transporter activity;GO:0008514//organic anion transmembrane transporter acti…	GO:0006810//transport;GO:0006811//ion transport;GO:0006820//anion transport;GO:0006839//mitochondrial transport;GO:0006855//drug transmembrane transport;GO:0006862//nucleotide transport;GO:0006996//organelle organization;GO:0007005//mitochondrion organization;GO:0007006//mitochondrial membrane organization;GO:0008150//biological_process;GO:0009987//cellular process;GO:0015711//organic anion trans…
Unigene0007756	9	10	18	10745	9198	9494	0.6	0.78	1.32	692.67	678.8	716.83	0.9	696.1	9.59515	4.29058e-144	3.52308e-141	MDH1	XP_007075417.1 PREDICTED: malate dehydrogenase, cytoplasmic [Panthera tigris altaica]	Metabolism;Metabolism;Metabolism;Metabolism;Metabolism;Metabolism;Organismal Systems	Global and overview maps;Global and overview maps;Amino acid metabolism;Carbohydrate metabolism;Carbohydrate metabolism;Carbohydrate metabolism;Excretory system	ko01100//Metabolic pathways;ko01200//Carbon metabolism;ko00270//Cysteine and methionine metabolism;ko00020//Citrate cycle (TCA cycle);ko00630//Glyoxylate and dicarboxylate metabolism;ko00620//Pyruvate metabolism;ko04964//Proximal tubule bicarbonate reclamation	K00025;K00025;K00025;K00025;K00025;K00025;K00025	GO:0005575//cellular_component;GO:0005576//extracellular region;GO:0005615//extracellular space;GO:0005622//intracellular;GO:0005623//cell;GO:0005737//cytoplasm;GO:0005739//mitochondrion;GO:0005777//peroxisome;GO:0005829//cytosol;GO:0042579//microbody;GO:0043209//myelin sheath;GO:0043226//organelle;GO:0043227//membrane-bounded organelle;GO:0043229//intracellular organelle;GO:0043231//intracellula…	GO:0000166//nucleotide binding;GO:0003674//molecular_function;GO:0003824//catalytic activity;GO:0004459//L-lactate dehydrogenase activity;GO:0004470//malic enzyme activity;GO:0005488//binding;GO:0016491//oxidoreductase activity;GO:0016614//oxidoreductase activity, acting on CH-OH group of donors;GO:0016615//malate dehydrogenase activity;GO:0016616//oxidoreductase activity, acting on the CH-OH gro…	GO:0005975//carbohydrate metabolic process;GO:0005996//monosaccharide metabolic process;GO:0006006//glucose metabolic process;GO:0006082//organic acid metabolic process;GO:0006091//generation of precursor metabolites and energy;GO:0006094//gluconeogenesis;GO:0006099//tricarboxylic acid cycle;GO:0006101//citrate metabolic process;GO:0006107//oxaloacetate metabolic process;GO:0006108//malate metabo…
Unigene0078923	16	20	26	5691	11073	7344	2.06	3.02	3.71	713.61	1589.54	1078.59	2.93	1127.25	8.58769	4.76336e-144	3.84609e-141	ftt-2	TKS88308.1 14-3-3 protein beta/alpha-1 [Collichthys lucidus]	Environmental Information Processing;Human Diseases;Human Diseases;Human Diseases;Cellular Processes;Cellular Processes;Environmental Information Processing;Environmental Information Processing;Organismal Systems;Environmental Information Processing	Signal transduction;Cancers;Infectious diseases;Infectious diseases;Cell growth and death;Cell growth and death;Signal transduction;Signal transduction;Aging;Signal transduction	ko04151//PI3K-Akt signaling pathway;ko05203//Viral carcinogenesis;ko05161//Hepatitis B;ko05160//Hepatitis C;ko04110//Cell cycle;ko04114//Oocyte meiosis;ko04013//MAPK signaling pathway - fly;ko04390//Hippo signaling pathway;ko04212//Longevity regulating pathway - worm;ko04391//Hippo signaling pathway -fly	K16197;K16197;K16197;K16197;K16197;K16197;K16197;K16197;K16197;K16197	GO:0005575//cellular_component;GO:0005576//extracellular region;GO:0005615//extracellular space;GO:0005622//intracellular;GO:0005623//cell;GO:0005634//nucleus;GO:0005737//cytoplasm;GO:0005739//mitochondrion;GO:0005829//cytosol;GO:0043226//organelle;GO:0043227//membrane-bounded organelle;GO:0043229//intracellular organelle;GO:0043231//intracellular membrane-bounded organelle;GO:0044421//extracellu…	GO:0003674//molecular_function;GO:0004857//enzyme inhibitor activity;GO:0004860//protein kinase inhibitor activity;GO:0005488//binding;GO:0005515//protein binding;GO:0008426//protein kinase C inhibitor activity;GO:0019207//kinase regulator activity;GO:0019210//kinase inhibitor activity;GO:0019887//protein kinase regulator activity;GO:0019899//enzyme binding;GO:0019900//kinase binding;GO:0019901//…	GO:0000075//cell cycle checkpoint;GO:0000077//DNA damage checkpoint;GO:0000079//regulation of cyclin-dependent protein serine/threonine kinase activity;GO:0000278//mitotic cell cycle;GO:0001558//regulation of cell growth;GO:0001836//release of cytochrome c from mitochondria;GO:0001932//regulation of protein phosphorylation;GO:0001933//negative regulation of protein phosphorylation;GO:0002064//epi…
Unigene0071546	13	8	9	6032	6161	4991	1.5	1.08	1.15	676.7	791.25	655.8	1.24333	707.917	9.15322	6.46434e-144	5.13396e-141	SSR2	XP_003382402.1 PREDICTED: translocon-associated protein subunit beta-like [Amphimedon queenslandica]	Genetic Information Processing	Folding, sorting and degradation	ko04141//Protein processing in endoplasmic reticulum	K13250	GO:0005575//cellular_component;GO:0005622//intracellular;GO:0005623//cell;GO:0005737//cytoplasm;GO:0005783//endoplasmic reticulum;GO:0005786//signal recognition particle, endoplasmic reticulum targeting;GO:0005789//endoplasmic reticulum membrane;GO:0012505//endomembrane system;GO:0016020//membrane;GO:0016021//integral component of membrane;GO:0031224//intrinsic component of membrane;GO:0031984//o…	GO:0003674//molecular_function;GO:0005048//signal sequence binding;GO:0005488//binding;GO:0033218//amide binding;GO:0042277//peptide binding	GO:0006605//protein targeting;GO:0006612//protein targeting to membrane;GO:0006613//cotranslational protein targeting to membrane;GO:0006810//transport;GO:0006886//intracellular protein transport;GO:0008104//protein localization;GO:0008150//biological_process;GO:0015031//protein transport;GO:0015833//peptide transport;GO:0033036//macromolecule localization;GO:0034613//cellular protein localizatio…
Unigene0073300	14	16	24	14680	12536	10209	1.52	2.04	2.89	1554.88	1520.06	1266.49	2.15	1447.14	9.39466	7.75361e-144	6.05857e-141	rpl15	XP_003382517.1 PREDICTED: 60S ribosomal protein L15-like [Amphimedon queenslandica]	Genetic Information Processing	Translation	ko03010//Ribosome	K02877	GO:0005575//cellular_component;GO:0005622//intracellular;GO:0005623//cell;GO:0005634//nucleus;GO:0005737//cytoplasm;GO:0005829//cytosol;GO:0005840//ribosome;GO:0015934//large ribosomal subunit;GO:0016020//membrane;GO:0022625//cytosolic large ribosomal subunit;GO:0022626//cytosolic ribosome;GO:0030016//myofibril;GO:0030017//sarcomere;GO:0031672//A band;GO:0032991//macromolecular complex;GO:0043226…	GO:0003674//molecular_function;GO:0003676//nucleic acid binding;GO:0003723//RNA binding;GO:0003735//structural constituent of ribosome;GO:0005198//structural molecule activity;GO:0005488//binding;GO:0019843//rRNA binding;GO:0097159//organic cyclic compound binding;GO:1901363//heterocyclic compound binding	GO:0000184//nuclear-transcribed mRNA catabolic process, nonsense-mediated decay;GO:0000956//nuclear-transcribed mRNA catabolic process;GO:0002181//cytoplasmic translation;GO:0006139//nucleobase-containing compound metabolic process;GO:0006401//RNA catabolic process;GO:0006402//mRNA catabolic process;GO:0006412//translation;GO:0006413//translational initiation;GO:0006518//peptide metabolic process…
Unigene0004233	16	18	22	7116	7438	5285	0.69	0.91	1.05	298.07	356.68	259.29	0.883333	304.68	8.43012	1.18786e-142	9.13443e-140	RAB1A	ABD65427.1 Rab1 [Suberites domuncula]	Human Diseases;Cellular Processes;Human Diseases	Infectious diseases;Transport and catabolism;Infectious diseases	ko05130//Pathogenic Escherichia coli infection;ko04140//Autophagy - animal;ko05134//Legionellosis	K07874;K07874;K07874	GO:0000139//Golgi membrane;GO:0000407//pre-autophagosomal structure;GO:0005575//cellular_component;GO:0005622//intracellular;GO:0005623//cell;GO:0005737//cytoplasm;GO:0005739//mitochondrion;GO:0005768//endosome;GO:0005769//early endosome;GO:0005783//endoplasmic reticulum;GO:0005789//endoplasmic reticulum membrane;GO:0005794//Golgi apparatus;GO:0005795//Golgi stack;GO:0005801//cis-Golgi network;GO…	GO:0000149//SNARE binding;GO:0000166//nucleotide binding;GO:0001882//nucleoside binding;GO:0001883//purine nucleoside binding;GO:0003674//molecular_function;GO:0003824//catalytic activity;GO:0003924//GTPase activity;GO:0005488//binding;GO:0005515//protein binding;GO:0005525//GTP binding;GO:0016462//pyrophosphatase activity;GO:0016787//hydrolase activity;GO:0016817//hydrolase activity, acting on a…	GO:0000003//reproduction;GO:0000045//autophagosome assembly;GO:0000278//mitotic cell cycle;GO:0000280//nuclear division;GO:0000281//mitotic cytokinesis;GO:0000902//cell morphogenesis;GO:0000904//cell morphogenesis involved in differentiation;GO:0000910//cytokinesis;GO:0001816//cytokine production;GO:0002790//peptide secretion;GO:0002791//regulation of peptide secretion;GO:0002793//positive regula…
Unigene0057440	6	10	13	5430	6044	5359	0.39	0.76	0.93	342.65	436.63	396.08	0.693333	391.787	9.1423	6.85007e-142	5.18529e-139	rab7	XP_003383006.1 PREDICTED: ras-related protein rab7-like [Amphimedon queenslandica]	Human Diseases;Cellular Processes;Cellular Processes;Human Diseases;Cellular Processes;Human Diseases;Cellular Processes	Infectious diseases;Transport and catabolism;Transport and catabolism;Infectious diseases;Transport and catabolism;Infectious diseases;Transport and catabolism	ko05132//Salmonella infection;ko04144//Endocytosis;ko04145//Phagosome;ko05152//Tuberculosis;ko04140//Autophagy - animal;ko05146//Amoebiasis;ko04137//Mitophagy - animal	K07897;K07897;K07897;K07897;K07897;K07897;K07897	GO:0000306//extrinsic component of vacuolar membrane;GO:0000322//storage vacuole;GO:0000323//lytic vacuole;GO:0000324//fungal-type vacuole;GO:0000329//fungal-type vacuole membrane;GO:0000407//pre-autophagosomal structure;GO:0000421//autophagosome membrane;GO:0005575//cellular_component;GO:0005622//intracellular;GO:0005623//cell;GO:0005737//cytoplasm;GO:0005739//mitochondrion;GO:0005740//mitochond…	GO:0000166//nucleotide binding;GO:0001882//nucleoside binding;GO:0001883//purine nucleoside binding;GO:0003674//molecular_function;GO:0003824//catalytic activity;GO:0003924//GTPase activity;GO:0005488//binding;GO:0005515//protein binding;GO:0005525//GTP binding;GO:0016462//pyrophosphatase activity;GO:0016787//hydrolase activity;GO:0016817//hydrolase activity, acting on acid anhydrides;GO:0016818/…	GO:0000003//reproduction;GO:0000011//vacuole inheritance;GO:0000045//autophagosome assembly;GO:0001555//oocyte growth;GO:0001667//ameboidal-type cell migration;GO:0001775//cell activation;GO:0001845//phagolysosome assembly;GO:0001894//tissue homeostasis;GO:0002064//epithelial cell development;GO:0002065//columnar/cuboidal epithelial cell differentiation;GO:0002066//columnar/cuboidal epithelial ce…
Unigene0065840	13	11	25	10248	12862	8740	0.83	0.82	1.77	636.87	915.06	636.16	1.14	729.363	9.32146	4.92909e-141	3.6181e-138	Aldoc	XP_003391366.1 PREDICTED: fructose-bisphosphate aldolase-like [Amphimedon queenslandica]	Metabolism;Metabolism;Metabolism;Environmental Information Processing;Metabolism;Metabolism;Metabolism	Global and overview maps;Global and overview maps;Global and overview maps;Signal transduction;Carbohydrate metabolism;Carbohydrate metabolism;Carbohydrate metabolism	ko01100//Metabolic pathways;ko01200//Carbon metabolism;ko01230//Biosynthesis of amino acids;ko04066//HIF-1 signaling pathway;ko00010//Glycolysis / Gluconeogenesis;ko00030//Pentose phosphate pathway;ko00051//Fructose and mannose metabolism	K01623;K01623;K01623;K01623;K01623;K01623;K01623	-	GO:0004332//fructose-bisphosphate aldolase activity	GO:0006096//glycolytic process
Unigene0001778	271	264	311	8386	13865	11088	11.26	12.88	14.33	339.39	642.38	525.58	12.8233	502.45	5.29214	7.59861e-141	5.41356e-138	ACTB	GBN99576.1 Actin, clone 403 [Araneus ventricosus]	Human Diseases;Human Diseases;Human Diseases;Organismal Systems;Human Diseases;Cellular Processes;Cellular Processes;Cellular Processes;Environmental Information Processing;Cellular Processes;Cellular Processes;Human Diseases;Human Diseases;Organismal Systems;Human Diseases;Human Diseases;Organismal Systems;Cellular Processes;Organismal Systems;Environmental Information Processing;Human Diseases;…	Infectious diseases;Infectious diseases;Infectious diseases;Environmental adaptation;Cancers;Cellular community - eukaryotes;Transport and catabolism;Cell motility;Signal transduction;Cell growth and death;Cellular community - eukaryotes;Infectious disease: bacterial;Cardiovascular diseases;Immune system;Infectious diseases;Cancers;Endocrine system;Cellular community - eukaryotes;Immune system;Si…	ko05132//Salmonella infection;ko05131//Shigellosis;ko05130//Pathogenic Escherichia coli infection;ko04714//Thermogenesis;ko05205//Proteoglycans in cancer;ko04510//Focal adhesion;ko04145//Phagosome;ko04810//Regulation of actin cytoskeleton;ko04015//Rap1 signaling pathway;ko04210//Apoptosis;ko04530//Tight junction;ko05135//Yersinia infection;ko05418//Fluid shear stress and atherosclerosis;ko04611//…	K05692;K05692;K05692;K05692;K05692;K05692;K05692;K05692;K05692;K05692;K05692;K05692;K05692;K05692;K05692;K05692;K05692;K05692;K05692;K05692;K05692;K05692;K05692;K05692;K05692;K05692;K05692;K05692;K05692;K05692	-	-	-
Unigene0044412	53	72	85	30102	23961	21050	2.23	3.55	3.96	1231.71	1122.4	1008.82	3.24667	1120.98	8.43158	2.36668e-139	1.63795e-136	RPS3	AAX48878.1 S3 [Suberites domuncula]	Genetic Information Processing;Human Diseases;Human Diseases	Translation;Infectious diseases;Infectious diseases	ko03010//Ribosome;ko05132//Salmonella infection;ko05130//Pathogenic Escherichia coli infection	K02985;K02985;K02985	GO:0000312//plastid small ribosomal subunit;GO:0022627//cytosolic small ribosomal subunit	GO:0003723//RNA binding;GO:0003735//structural constituent of ribosome	GO:0006412//translation
Unigene0063890	8	14	10	5815	5815	5170	0.22	0.45	0.31	156.32	178.96	162.78	0.326667	166.02	8.98932	1.08578e-138	7.3058e-136	HSPH1	XP_019859597.1 PREDICTED: heat shock 70 kDa protein 4-like isoform X1 [Amphimedon queenslandica]	Cellular Processes;Organismal Systems	Cellular community - eukaryotes;Immune system	ko04530//Tight junction;ko04612//Antigen processing and presentation	K09489;K09489	GO:0005575//cellular_component;GO:0005622//intracellular;GO:0005623//cell;GO:0005737//cytoplasm;GO:0005829//cytosol;GO:0005844//polysome;GO:0032991//macromolecular complex;GO:0044424//intracellular part;GO:0044444//cytoplasmic part;GO:0044464//cell part;GO:1990904//ribonucleoprotein complex	GO:0000166//nucleotide binding;GO:0000774//adenyl-nucleotide exchange factor activity;GO:0003674//molecular_function;GO:0005488//binding;GO:0005515//protein binding;GO:0005524//ATP binding;GO:0008144//drug binding;GO:0016887//ATPase activity;GO:0017076//purine nucleotide binding;GO:0030234//enzyme regulator activity;GO:0030554//adenyl nucleotide binding;GO:0032553//ribonucleotide binding;GO:00325…	GO:0006457//protein folding;GO:0006950//response to stress;GO:0007275//multicellular organism development;GO:0007568//aging;GO:0008150//biological_process;GO:0008340//determination of adult lifespan;GO:0008360//regulation of cell shape;GO:0009405//pathogenesis;GO:0009987//cellular process;GO:0010033//response to organic substance;GO:0010259//multicellular organism aging;GO:0032501//multicellular …
Unigene0069570	7	8	10	6665	5785	6022	0.15	0.2	0.24	140.73	139.84	148.93	0.196667	143.167	9.50773	8.4672e-138	5.54327e-135	Rala	XP_003386127.3 PREDICTED: growth factor receptor-bound protein 14-like [Amphimedon queenslandica]	Human Diseases;Human Diseases;Environmental Information Processing;Environmental Information Processing;Environmental Information Processing;Human Diseases;Human Diseases	Cancers;Infectious diseases;Signal transduction;Signal transduction;Signal transduction;Cancers;Cancers	ko05200//Pathways in cancer;ko05132//Salmonella infection;ko04015//Rap1 signaling pathway;ko04014//Ras signaling pathway;ko04072//Phospholipase D signaling pathway;ko05210//Colorectal cancer;ko05212//Pancreatic cancer	K07834;K07834;K07834;K07834;K07834;K07834;K07834	GO:0005737//cytoplasm	GO:0003924//GTPase activity;GO:0005515//protein binding;GO:0005525//GTP binding;GO:0043022//ribosome binding	GO:0006400//tRNA modification;GO:0007165//signal transduction;GO:0042254//ribosome biogenesis
Unigene0061249	25	38	43	26029	19958	17070	3.87	6.9	7.38	3921.7	3442.42	3012.3	6.05	3458.81	9.15912	6.41691e-137	4.03732e-134	RPLP1	XP_003387445.1 PREDICTED: 60S acidic ribosomal protein P1-like [Amphimedon queenslandica]	Genetic Information Processing	Translation	ko03010//Ribosome	K02942	GO:0005575//cellular_component;GO:0005622//intracellular;GO:0005623//cell;GO:0005737//cytoplasm;GO:0005829//cytosol;GO:0005840//ribosome;GO:0015934//large ribosomal subunit;GO:0022625//cytosolic large ribosomal subunit;GO:0022626//cytosolic ribosome;GO:0032991//macromolecular complex;GO:0043226//organelle;GO:0043228//non-membrane-bounded organelle;GO:0043229//intracellular organelle;GO:0043232//i…	GO:0003674//molecular_function;GO:0003735//structural constituent of ribosome;GO:0005198//structural molecule activity;GO:0008047//enzyme activator activity;GO:0019207//kinase regulator activity;GO:0019209//kinase activator activity;GO:0019887//protein kinase regulator activity;GO:0030234//enzyme regulator activity;GO:0030295//protein kinase activator activity;GO:0098772//molecular function regul…	GO:0000184//nuclear-transcribed mRNA catabolic process, nonsense-mediated decay;GO:0000956//nuclear-transcribed mRNA catabolic process;GO:0001932//regulation of protein phosphorylation;GO:0001934//positive regulation of protein phosphorylation;GO:0002181//cytoplasmic translation;GO:0006139//nucleobase-containing compound metabolic process;GO:0006401//RNA catabolic process;GO:0006402//mRNA catabol…
Unigene0059323	7	10	12	5848	5151	5984	0.25	0.42	0.47	201.98	203.66	242.06	0.38	215.9	9.15015	9.42353e-137	5.85298e-134	ACSL1	XP_019856159.1 PREDICTED: long-chain-fatty-acid--CoA ligase 1-like [Amphimedon queenslandica]	Metabolism;Organismal Systems;Cellular Processes;Metabolism;Organismal Systems;Organismal Systems;Cellular Processes;Metabolism;Metabolism	Global and overview maps;Environmental adaptation;Transport and catabolism;Global and overview maps;Endocrine system;Endocrine system;Cell growth and death;Lipid metabolism;Lipid metabolism	ko01100//Metabolic pathways;ko04714//Thermogenesis;ko04146//Peroxisome;ko01212//Fatty acid metabolism;ko04920//Adipocytokine signaling pathway;ko03320//PPAR signaling pathway;ko04216//Ferroptosis;ko00071//Fatty acid degradation;ko00061//Fatty acid biosynthesis	K01897;K01897;K01897;K01897;K01897;K01897;K01897;K01897;K01897	-	GO:0003987//acetate-CoA ligase activity;GO:0008668//(2,3-dihydroxybenzoyl)adenylate synthase activity;GO:0008756//o-succinylbenzoate-CoA ligase activity;GO:0047473//D-alanine-poly(phosphoribitol) ligase activity;GO:0050218//propionate-CoA ligase activity	GO:0009234//menaquinone biosynthetic process;GO:0019290//siderophore biosynthetic process;GO:0019350//teichoic acid biosynthetic process;GO:0019427//acetyl-CoA biosynthetic process from acetate
Unigene0008001	92	165	169	62811	61189	47503	9.18	19.32	18.7	6103.97	6807.38	5406.87	15.7333	6106.07	8.60028	5.73321e-136	3.47189e-133	fth1-b	GBN61644.1 Soma ferritin [Araneus ventricosus]	Cellular Processes;Cellular Processes;Organismal Systems	Cell growth and death;Cell growth and death;Digestive system	ko04217//Necroptosis;ko04216//Ferroptosis;ko04978//Mineral absorption	K00522;K00522;K00522	GO:0000323//lytic vacuole;GO:0005575//cellular_component;GO:0005576//extracellular region;GO:0005622//intracellular;GO:0005623//cell;GO:0005737//cytoplasm;GO:0005764//lysosome;GO:0005767//secondary lysosome;GO:0005773//vacuole;GO:0005776//autophagosome;GO:0005829//cytosol;GO:0008043//intracellular ferritin complex;GO:0012505//endomembrane system;GO:0030139//endocytic vesicle;GO:0030141//secretory…	GO:0003674//molecular_function;GO:0003824//catalytic activity;GO:0004322//ferroxidase activity;GO:0005488//binding;GO:0005506//iron ion binding;GO:0008199//ferric iron binding;GO:0016491//oxidoreductase activity;GO:0016722//oxidoreductase activity, oxidizing metal ions;GO:0016724//oxidoreductase activity, oxidizing metal ions, oxygen as acceptor;GO:0043167//ion binding;GO:0043169//cation binding;…	GO:0000041//transition metal ion transport;GO:0001775//cell activation;GO:0002252//immune effector process;GO:0002263//cell activation involved in immune response;GO:0002274//myeloid leukocyte activation;GO:0002275//myeloid cell activation involved in immune response;GO:0002283//neutrophil activation involved in immune response;GO:0002366//leukocyte activation involved in immune response;GO:00023…
Unigene0023004	15	23	26	12169	9865	9122	0.53	0.95	1.02	418.98	388.84	367.86	0.833333	391.893	8.87735	1.05275e-135	6.29651e-133	STT3A	XP_020631087.1 dolichyl-diphosphooligosaccharide--protein glycosyltransferase subunit STT3A [Orbicella faveolata]	Metabolism;Genetic Information Processing;Metabolism;Metabolism	Global and overview maps;Folding, sorting and degradation;Glycan biosynthesis and metabolism;Glycan biosynthesis and metabolism	ko01100//Metabolic pathways;ko04141//Protein processing in endoplasmic reticulum;ko00510//N-Glycan biosynthesis;ko00513//Various types of N-glycan biosynthesis	K07151;K07151;K07151;K07151	GO:0005575//cellular_component;GO:0005622//intracellular;GO:0005623//cell;GO:0005737//cytoplasm;GO:0005783//endoplasmic reticulum;GO:0005789//endoplasmic reticulum membrane;GO:0008250//oligosaccharyltransferase complex;GO:0012505//endomembrane system;GO:0016020//membrane;GO:0016021//integral component of membrane;GO:0031224//intrinsic component of membrane;GO:0031984//organelle subcompartment;GO:…	GO:0003674//molecular_function;GO:0003824//catalytic activity;GO:0004576//oligosaccharyl transferase activity;GO:0004579//dolichyl-diphosphooligosaccharide-protein glycotransferase activity;GO:0005488//binding;GO:0016740//transferase activity;GO:0016757//transferase activity, transferring glycosyl groups;GO:0016758//transferase activity, transferring hexosyl groups;GO:0043167//ion binding;GO:0043…	GO:0006464//cellular protein modification process;GO:0006486//protein glycosylation;GO:0006487//protein N-linked glycosylation;GO:0006807//nitrogen compound metabolic process;GO:0008150//biological_process;GO:0008152//metabolic process;GO:0009058//biosynthetic process;GO:0009059//macromolecule biosynthetic process;GO:0009100//glycoprotein metabolic process;GO:0009101//glycoprotein biosynthetic pr…
Unigene0033044	55	71	84	42833	29835	26719	2.7	4.09	4.57	2045.46	1631.05	1494.45	3.78667	1723.65	8.83033	3.1743e-135	1.8528e-132	RpL8	XP_003385674.1 PREDICTED: 60S ribosomal protein L8-like [Amphimedon queenslandica]	Genetic Information Processing	Translation	ko03010//Ribosome	K02938	GO:0000315//organellar large ribosomal subunit;GO:0005575//cellular_component;GO:0005622//intracellular;GO:0005623//cell;GO:0005634//nucleus;GO:0005730//nucleolus;GO:0005737//cytoplasm;GO:0005829//cytosol;GO:0005840//ribosome;GO:0005844//polysome;GO:0015934//large ribosomal subunit;GO:0022625//cytosolic large ribosomal subunit;GO:0022626//cytosolic ribosome;GO:0031974//membrane-enclosed lumen;GO:…	GO:0003674//molecular_function;GO:0003676//nucleic acid binding;GO:0003723//RNA binding;GO:0003735//structural constituent of ribosome;GO:0003924//GTPase activity;GO:0005198//structural molecule activity;GO:0005488//binding;GO:0005525//GTP binding;GO:0019001//guanyl nucleotide binding;GO:0019843//rRNA binding;GO:0031683//G-protein beta/gamma-subunit complex binding;GO:0097159//organic cyclic comp…	GO:0000184//nuclear-transcribed mRNA catabolic process, nonsense-mediated decay;GO:0000956//nuclear-transcribed mRNA catabolic process;GO:0002181//cytoplasmic translation;GO:0006139//nucleobase-containing compound metabolic process;GO:0006401//RNA catabolic process;GO:0006402//mRNA catabolic process;GO:0006412//translation;GO:0006413//translational initiation;GO:0006518//peptide metabolic process…
Unigene0000133	11	9	16	8383	8108	5967	0.21	0.2	0.33	152.7	169.08	127.31	0.246667	149.697	9.24526	1.66392e-134	9.59648e-132	Rrm2	XP_011406825.2 PREDICTED: ribonucleoside-diphosphate reductase subunit M2 B-like [Amphimedon queenslandica]	Metabolism;Metabolism;Metabolism;Metabolism;Cellular Processes;Metabolism	Global and overview maps;Nucleotide metabolism;Metabolism of other amino acids;Xenobiotics biodegradation and metabolism;Cell growth and death;Nucleotide metabolism	ko01100//Metabolic pathways;ko00230//Purine metabolism;ko00480//Glutathione metabolism;ko00983//Drug metabolism - other enzymes;ko04115//p53 signaling pathway;ko00240//Pyrimidine metabolism	K10808;K10808;K10808;K10808;K10808;K10808	GO:0005575//cellular_component;GO:0005622//intracellular;GO:0005623//cell;GO:0005634//nucleus;GO:0005635//nuclear envelope;GO:0005737//cytoplasm;GO:0005829//cytosol;GO:0005971//ribonucleoside-diphosphate reductase complex;GO:0012505//endomembrane system;GO:0031967//organelle envelope;GO:0031975//envelope;GO:0032991//macromolecular complex;GO:0043226//organelle;GO:0043227//membrane-bounded organel…	GO:0003674//molecular_function;GO:0003723//RNA binding;GO:0003824//catalytic activity;GO:0004748//ribonucleoside-diphosphate reductase activity, thioredoxin disulfide as acceptor;GO:0005488//binding;GO:0005506//iron ion binding;GO:0005515//protein binding;GO:0008199//ferric iron binding;GO:0016491//oxidoreductase activity;GO:0016725//oxidoreductase activity, acting on CH or CH2 groups;GO:0016728/…	GO:0000082//G1/S transition of mitotic cell cycle;GO:0000083//regulation of transcription involved in G1/S transition of mitotic cell cycle;GO:0000278//mitotic cell cycle;GO:0006139//nucleobase-containing compound metabolic process;GO:0006259//DNA metabolic process;GO:0006260//DNA replication;GO:0006355//regulation of transcription, DNA-templated;GO:0006725//cellular aromatic compound metabolic p…
Unigene0001555	8	12	7	3048	3934	3388	0.47	0.82	0.45	173.35	256.13	225.68	0.58	218.387	8.55662	1.76633e-134	1.00672e-131	CG12262	XP_003386647.1 PREDICTED: medium-chain specific acyl-CoA dehydrogenase, mitochondrial-like [Amphimedon queenslandica]	Metabolism;Metabolism;Organismal Systems;Metabolism;Metabolism	Global and overview maps;Global and overview maps;Endocrine system;Amino acid metabolism;Lipid metabolism	ko01100//Metabolic pathways;ko01212//Fatty acid metabolism;ko03320//PPAR signaling pathway;ko00280//Valine, leucine and isoleucine degradation;ko00071//Fatty acid degradation	K00249;K00249;K00249;K00249;K00249	-	GO:0016491//oxidoreductase activity;GO:0016627//oxidoreductase activity, acting on the CH-CH group of donors;GO:0018515//pimeloyl-CoA dehydrogenase activity;GO:0050660//flavin adenine dinucleotide binding	GO:0006790//sulfur compound metabolic process;GO:0055114//oxidation-reduction process
Unigene0031660	25	44	51	14908	29710	18222	3.09	6.39	7	1796.91	4099.58	2572.47	5.49333	2822.99	9.00532	3.7447e-134	2.08524e-131	cmd-1	PHJ19009.1 calmodulin [Cystoisospora suis]	Human Diseases;Human Diseases;Human Diseases;Human Diseases;Environmental Information Processing;Environmental Information Processing;Human Diseases;Environmental Information Processing;Human Diseases;Organismal Systems;Organismal Systems;Human Diseases;Cellular Processes;Organismal Systems;Organismal Systems;Environmental Information Processing;Cellular Processes;Environmental Information Proces…	Cancers;Neurodegenerative diseases;Infectious disease: viral;Infectious diseases;Signal transduction;Signal transduction;Infectious diseases;Signal transduction;Infectious diseases;Endocrine system;Endocrine system;Cardiovascular diseases;Cell growth and death;Nervous system;Endocrine system;Signal transduction;Cell growth and death;Signal transduction;Signal transduction;Circulatory system;Subst…	ko05200//Pathways in cancer;ko05010//Alzheimer disease;ko05170//Human immunodeficiency virus 1 infection;ko05163//Human cytomegalovirus infection;ko04015//Rap1 signaling pathway;ko04024//cAMP signaling pathway;ko05152//Tuberculosis;ko04014//Ras signaling pathway;ko05167//Kaposi sarcoma-associated herpesvirus infection;ko04915//Estrogen signaling pathway;ko04910//Insulin signaling pathway;ko05418/…	K02183;K02183;K02183;K02183;K02183;K02183;K02183;K02183;K02183;K02183;K02183;K02183;K02183;K02183;K02183;K02183;K02183;K02183;K02183;K02183;K02183;K02183;K02183;K02183;K02183;K02183;K02183;K02183;K02183;K02183;K02183;K02183;K02183;K02183;K02183;K02183;K02183;K02183;K02183;K02183;K02183	GO:0016020//membrane;GO:0030880//RNA polymerase complex	GO:0003674//molecular_function;GO:0004553//hydrolase activity, hydrolyzing O-glycosyl compounds;GO:0005488//binding;GO:0005509//calcium ion binding;GO:0005515//protein binding;GO:0015159//polysaccharide transmembrane transporter activity;GO:0043167//ion binding;GO:0043169//cation binding;GO:0046872//metal ion binding	GO:0000272//polysaccharide catabolic process;GO:0006352//DNA-templated transcription, initiation;GO:0015774//polysaccharide transport;GO:0018262//isopeptide cross-linking
Unigene0086709	10	6	12	7715	6726	6116	0.46	0.32	0.61	344.51	343.84	319.88	0.463333	336.077	9.50252	4.84627e-134	2.66798e-131	SHMT2	XP_019854079.1 PREDICTED: serine hydroxymethyltransferase, cytosolic-like isoform X2 [Amphimedon queenslandica]	Metabolism;Metabolism;Metabolism;Human Diseases;Metabolism;Metabolism;Metabolism	Global and overview maps;Global and overview maps;Global and overview maps;Drug resistance;Carbohydrate metabolism;Amino acid metabolism;Metabolism of cofactors and vitamins	ko01100//Metabolic pathways;ko01200//Carbon metabolism;ko01230//Biosynthesis of amino acids;ko01523//Antifolate resistance;ko00630//Glyoxylate and dicarboxylate metabolism;ko00260//Glycine, serine and threonine metabolism;ko00670//One carbon pool by folate	K00600;K00600;K00600;K00600;K00600;K00600;K00600	GO:0005575//cellular_component;GO:0005622//intracellular;GO:0005623//cell;GO:0005634//nucleus;GO:0005737//cytoplasm;GO:0005739//mitochondrion;GO:0005740//mitochondrial envelope;GO:0005743//mitochondrial inner membrane;GO:0005758//mitochondrial intermembrane space;GO:0005759//mitochondrial matrix;GO:0005856//cytoskeleton;GO:0009295//nucleoid;GO:0015630//microtubule cytoskeleton;GO:0016020//membran…	GO:0003674//molecular_function;GO:0003682//chromatin binding;GO:0003824//catalytic activity;GO:0004372//glycine hydroxymethyltransferase activity;GO:0004793//threonine aldolase activity;GO:0005488//binding;GO:0005515//protein binding;GO:0008144//drug binding;GO:0008732//L-allo-threonine aldolase activity;GO:0016597//amino acid binding;GO:0016740//transferase activity;GO:0016741//transferase activ…	GO:0001505//regulation of neurotransmitter levels;GO:0002082//regulation of oxidative phosphorylation;GO:0002376//immune system process;GO:0006082//organic acid metabolic process;GO:0006140//regulation of nucleotide metabolic process;GO:0006417//regulation of translation;GO:0006464//cellular protein modification process;GO:0006508//proteolysis;GO:0006520//cellular amino acid metabolic process;GO:…
Unigene0059938	7	16	16	7518	7566	7001	0.11	0.3	0.29	118.68	136.73	129.44	0.233333	128.283	9.10273	8.17611e-134	4.40111e-131	AAEL001134	XP_020898754.1 methylmalonate-semialdehyde dehydrogenase [acylating], mitochondrial [Exaiptasia pallida]	Metabolism;Metabolism;Metabolism;Metabolism;Metabolism;Metabolism	Global and overview maps;Global and overview maps;Carbohydrate metabolism;Amino acid metabolism;Carbohydrate metabolism;Metabolism of other amino acids	ko01100//Metabolic pathways;ko01200//Carbon metabolism;ko00562//Inositol phosphate metabolism;ko00280//Valine, leucine and isoleucine degradation;ko00640//Propanoate metabolism;ko00410//beta-Alanine metabolism	K00140;K00140;K00140;K00140;K00140;K00140	GO:0016021//integral component of membrane	GO:0003842//1-pyrroline-5-carboxylate dehydrogenase activity;GO:0004491//methylmalonate-semialdehyde dehydrogenase (acylating) activity;GO:0004777//succinate-semialdehyde dehydrogenase (NAD+) activity;GO:0005515//protein binding;GO:0008802//betaine-aldehyde dehydrogenase activity;GO:0009013//succinate-semialdehyde dehydrogenase [NAD(P)+] activity;GO:0016491//oxidoreductase activity;GO:0016620//ox…	GO:0006527//arginine catabolic process;GO:0006562//proline catabolic process;GO:0006574//valine catabolic process;GO:0006578//amino-acid betaine biosynthetic process;GO:0009450//gamma-aminobutyric acid catabolic process;GO:0010124//phenylacetate catabolic process;GO:0055114//oxidation-reduction process
Unigene0071600	31	66	61	35140	31104	27123	1.75	4.38	3.83	1936.16	1961.94	1750.35	3.32	1882.82	9.14749	3.20438e-132	1.68739e-129	vdac2	XP_003384452.1 PREDICTED: voltage-dependent anion-selective channel protein 2-like [Amphimedon queenslandica]	Human Diseases;Human Diseases;Human Diseases;Human Diseases;Organismal Systems;Cellular Processes;Cellular Processes;Environmental Information Processing;Environmental Information Processing;Organismal Systems;Cellular Processes	Neurodegenerative diseases;Neurodegenerative diseases;Neurodegenerative diseases;Infectious diseases;Immune system;Cell growth and death;Cell growth and death;Signal transduction;Signal transduction;Digestive system;Cell growth and death	ko05010//Alzheimer disease;ko05016//Huntington disease;ko05012//Parkinson disease;ko05166//HTLV-I infection;ko04621//NOD-like receptor signaling pathway;ko04217//Necroptosis;ko04218//Cellular senescence;ko04022//cGMP - PKG signaling pathway;ko04020//Calcium signaling pathway;ko04979//Cholesterol metabolism;ko04216//Ferroptosis	K15040;K15040;K15040;K15040;K15040;K15040;K15040;K15040;K15040;K15040;K15040	GO:0005575//cellular_component;GO:0005622//intracellular;GO:0005623//cell;GO:0005737//cytoplasm;GO:0005739//mitochondrion;GO:0005740//mitochondrial envelope;GO:0005741//mitochondrial outer membrane;GO:0005886//plasma membrane;GO:0016006//Nebenkern;GO:0016020//membrane;GO:0016021//integral component of membrane;GO:0019867//outer membrane;GO:0031090//organelle membrane;GO:0031224//intrinsic compone…	GO:0000166//nucleotide binding;GO:0003674//molecular_function;GO:0005215//transporter activity;GO:0005216//ion channel activity;GO:0005244//voltage-gated ion channel activity;GO:0005253//anion channel activity;GO:0005488//binding;GO:0008308//voltage-gated anion channel activity;GO:0008509//anion transmembrane transporter activity;GO:0015075//ion transmembrane transporter activity;GO:0015103//inor…	GO:0000003//reproduction;GO:0003006//developmental process involved in reproduction;GO:0006810//transport;GO:0006811//ion transport;GO:0006820//anion transport;GO:0006839//mitochondrial transport;GO:0006996//organelle organization;GO:0007005//mitochondrion organization;GO:0007154//cell communication;GO:0007165//signal transduction;GO:0007275//multicellular organism development;GO:0007276//gamete …
Unigene0070756	5	7	9	3169	3866	3716	0.43	0.7	0.85	262.94	367.21	361.12	0.66	330.423	8.96763	4.16559e-131	2.10215e-128	KDELR2	XP_019639716.1 PREDICTED: ER lumen protein-retaining receptor 2 [Branchiostoma belcheri]	Human Diseases	Infectious diseases	ko05110//Vibrio cholerae infection	K10949	GO:0000139//Golgi membrane;GO:0005575//cellular_component;GO:0005622//intracellular;GO:0005623//cell;GO:0005737//cytoplasm;GO:0005783//endoplasmic reticulum;GO:0005789//endoplasmic reticulum membrane;GO:0005794//Golgi apparatus;GO:0005801//cis-Golgi network;GO:0012505//endomembrane system;GO:0016020//membrane;GO:0016021//integral component of membrane;GO:0030133//transport vesicle;GO:0030176//int…	GO:0003674//molecular_function;GO:0005046//KDEL sequence binding;GO:0005048//signal sequence binding;GO:0005488//binding;GO:0033218//amide binding;GO:0042277//peptide binding;GO:0045015//HDEL sequence binding;GO:0046923//ER retention sequence binding	GO:0006621//protein retention in ER lumen;GO:0006810//transport;GO:0006886//intracellular protein transport;GO:0006888//ER to Golgi vesicle-mediated transport;GO:0006890//retrograde vesicle-mediated transport, Golgi to ER;GO:0008104//protein localization;GO:0008150//biological_process;GO:0009987//cellular process;GO:0015031//protein transport;GO:0015833//peptide transport;GO:0016192//vesicle-medi…
Unigene0047834	9	6	8	4080	3976	3879	0.27	0.21	0.26	118.22	131.89	131.65	0.246667	127.253	9.01092	4.79075e-131	2.39271e-128	Gmds	XP_003384422.1 PREDICTED: GDP-mannose 4,6 dehydratase 2-like [Amphimedon queenslandica]	Metabolism;Metabolism;Metabolism	Global and overview maps;Carbohydrate metabolism;Carbohydrate metabolism	ko01100//Metabolic pathways;ko00520//Amino sugar and nucleotide sugar metabolism;ko00051//Fructose and mannose metabolism	K01711;K01711;K01711	GO:0005575//cellular_component;GO:0005622//intracellular;GO:0005623//cell;GO:0005737//cytoplasm;GO:0005829//cytosol;GO:0044424//intracellular part;GO:0044444//cytoplasmic part;GO:0044464//cell part	GO:0000166//nucleotide binding;GO:0003674//molecular_function;GO:0003824//catalytic activity;GO:0003978//UDP-glucose 4-epimerase activity;GO:0005488//binding;GO:0005515//protein binding;GO:0008446//GDP-mannose 4,6-dehydratase activity;GO:0008460//dTDP-glucose 4,6-dehydratase activity;GO:0008831//dTDP-4-dehydrorhamnose reductase activity;GO:0016757//transferase activity, transferring glycosyl grou…	GO:0000003//reproduction;GO:0000271//polysaccharide biosynthetic process;GO:0003006//developmental process involved in reproduction;GO:0005975//carbohydrate metabolic process;GO:0006012//galactose metabolic process;GO:0006139//nucleobase-containing compound metabolic process;GO:0006725//cellular aromatic compound metabolic process;GO:0006793//phosphorus metabolic process;GO:0006807//nitrogen comp…
Unigene0033019	20	35	24	18064	12923	13435	0.79	1.62	1.05	694.89	569.11	605.32	1.15333	623.107	9.07753	5.75817e-131	2.84653e-128	Eef1g	XP_025070746.1 elongation factor 1-gamma [Alligator sinensis]	Human Diseases	Infectious diseases	ko05134//Legionellosis	K03233	GO:0005575//cellular_component;GO:0005622//intracellular;GO:0005623//cell;GO:0005634//nucleus;GO:0005737//cytoplasm;GO:0005829//cytosol;GO:0005853//eukaryotic translation elongation factor 1 complex;GO:0016020//membrane;GO:0016021//integral component of membrane;GO:0032991//macromolecular complex;GO:0043226//organelle;GO:0043227//membrane-bounded organelle;GO:0043229//intracellular organelle;GO:0…	GO:0003674//molecular_function;GO:0003676//nucleic acid binding;GO:0003723//RNA binding;GO:0003746//translation elongation factor activity;GO:0003824//catalytic activity;GO:0004364//glutathione transferase activity;GO:0005488//binding;GO:0005515//protein binding;GO:0008135//translation factor activity, RNA binding;GO:0016034//maleylacetoacetate isomerase activity;GO:0016740//transferase activity;…	GO:0002181//cytoplasmic translation;GO:0002182//cytoplasmic translational elongation;GO:0006412//translation;GO:0006414//translational elongation;GO:0006518//peptide metabolic process;GO:0006559//L-phenylalanine catabolic process;GO:0006572//tyrosine catabolic process;GO:0006575//cellular modified amino acid metabolic process;GO:0006749//glutathione metabolic process;GO:0006790//sulfur compound m…
Unigene0038669	14	16	25	11210	10049	7627	0.64	0.86	1.27	498.29	511.36	397.08	0.923333	468.91	8.98824	6.16318e-131	3.01597e-128	RpS17	XP_003386808.1 PREDICTED: 40S ribosomal protein S17-like [Amphimedon queenslandica]	Genetic Information Processing	Translation	ko03010//Ribosome	K02962	GO:0005575//cellular_component;GO:0005622//intracellular;GO:0005623//cell;GO:0005634//nucleus;GO:0005654//nucleoplasm;GO:0005737//cytoplasm;GO:0005829//cytosol;GO:0005840//ribosome;GO:0015935//small ribosomal subunit;GO:0022626//cytosolic ribosome;GO:0022627//cytosolic small ribosomal subunit;GO:0031974//membrane-enclosed lumen;GO:0031981//nuclear lumen;GO:0032991//macromolecular complex;GO:00432…	GO:0003674//molecular_function;GO:0003735//structural constituent of ribosome;GO:0005198//structural molecule activity	GO:0000028//ribosomal small subunit assembly;GO:0000184//nuclear-transcribed mRNA catabolic process, nonsense-mediated decay;GO:0000956//nuclear-transcribed mRNA catabolic process;GO:0002181//cytoplasmic translation;GO:0002262//myeloid cell homeostasis;GO:0002376//immune system process;GO:0006139//nucleobase-containing compound metabolic process;GO:0006364//rRNA processing;GO:0006396//RNA process…
Unigene0015516	8	7	11	4971	4747	4233	0.46	0.47	0.7	278.03	303.95	277.3	0.543333	286.427	9.04211	1.17849e-130	5.70929e-128	FAH	XP_022310559.1 fumarylacetoacetase-like [Crassostrea virginica]	Metabolism;Metabolism	Global and overview maps;Amino acid metabolism	ko01100//Metabolic pathways;ko00350//Tyrosine metabolism	K01555;K01555	GO:0005575//cellular_component;GO:0005622//intracellular;GO:0005623//cell;GO:0005737//cytoplasm;GO:0005829//cytosol;GO:0044424//intracellular part;GO:0044444//cytoplasmic part;GO:0044464//cell part	GO:0003674//molecular_function;GO:0003824//catalytic activity;GO:0004334//fumarylacetoacetase activity;GO:0005488//binding;GO:0016787//hydrolase activity;GO:0016822//hydrolase activity, acting on acid carbon-carbon bonds;GO:0016823//hydrolase activity, acting on acid carbon-carbon bonds, in ketonic substances;GO:0043167//ion binding;GO:0043169//cation binding;GO:0046872//metal ion binding	GO:0006082//organic acid metabolic process;GO:0006520//cellular amino acid metabolic process;GO:0006525//arginine metabolic process;GO:0006527//arginine catabolic process;GO:0006558//L-phenylalanine metabolic process;GO:0006559//L-phenylalanine catabolic process;GO:0006570//tyrosine metabolic process;GO:0006572//tyrosine catabolic process;GO:0006725//cellular aromatic compound metabolic process;G…
Unigene0072042	26	43	44	26536	19966	17119	1.2	2.32	2.24	1187.69	1023.03	897.41	1.92	1036.04	9.07576	1.52595e-130	7.31942e-128	FSCN1	XP_003382884.1 PREDICTED: fascin-like [Amphimedon queenslandica]	Human Diseases	Cancers	ko05206//MicroRNAs in cancer	K23551	GO:0005575//cellular_component;GO:0005622//intracellular;GO:0005623//cell;GO:0005737//cytoplasm;GO:0005856//cytoskeleton;GO:0015629//actin cytoskeleton;GO:0036477//somatodendritic compartment;GO:0042995//cell projection;GO:0043005//neuron projection;GO:0043025//neuronal cell body;GO:0043226//organelle;GO:0043228//non-membrane-bounded organelle;GO:0043229//intracellular organelle;GO:0043232//intra…	GO:0003674//molecular_function;GO:0003779//actin binding;GO:0005488//binding;GO:0005515//protein binding;GO:0008083//growth factor activity;GO:0008092//cytoskeletal protein binding;GO:0030674//protein binding, bridging;GO:0044877//macromolecular complex binding;GO:0051015//actin filament binding;GO:0060090//binding, bridging	GO:0000902//cell morphogenesis;GO:0002009//morphogenesis of an epithelium;GO:0002165//instar larval or pupal development;GO:0002376//immune system process;GO:0002520//immune system development;GO:0003002//regionalization;GO:0006928//movement of cell or subcellular component;GO:0006950//response to stress;GO:0006996//organelle organization;GO:0007010//cytoskeleton organization;GO:0007015//actin fi…
Unigene0043976	20	31	49	13567	14375	12938	0.85	1.55	2.32	564.34	684.53	630.34	1.57333	626.403	8.63712	6.33154e-130	3.00723e-127	EIF4A1	XP_003390551.2 PREDICTED: eukaryotic initiation factor 4A-I-like [Amphimedon queenslandica]	Genetic Information Processing	Translation	ko03013//RNA transport	K03257	GO:0005658//alpha DNA polymerase:primase complex;GO:0009380//excinuclease repair complex	GO:0003676//nucleic acid binding;GO:0003677//DNA binding;GO:0003678//DNA helicase activity;GO:0003688//DNA replication origin binding;GO:0003690//double-stranded DNA binding;GO:0003871//5-methyltetrahydropteroyltriglutamate-homocysteine S-methyltransferase activity;GO:0003916//DNA topoisomerase activity;GO:0003917//DNA topoisomerase type I activity;GO:0004003//ATP-dependent DNA helicase activity;…	GO:0006139//nucleobase-containing compound metabolic process;GO:0006260//DNA replication;GO:0006265//DNA topological change;GO:0006268//DNA unwinding involved in DNA replication;GO:0006281//DNA repair;GO:0006289//nucleotide-excision repair;GO:0006310//DNA recombination;GO:0008652//cellular amino acid biosynthetic process;GO:0009086//methionine biosynthetic process;GO:0043571//maintenance of CRISP…
Unigene0072403	17	30	25	8957	10519	6659	0.74	1.53	1.2	378.86	509.36	329.9	1.15667	406.04	8.4555	5.05923e-129	2.3796e-126	FBP1	XP_019852369.1 PREDICTED: fructose-1,6-bisphosphatase 1-like isoform X1 [Amphimedon queenslandica]	Metabolism;Metabolism;Organismal Systems;Environmental Information Processing;Organismal Systems;Metabolism;Metabolism;Metabolism	Global and overview maps;Global and overview maps;Endocrine system;Signal transduction;Endocrine system;Carbohydrate metabolism;Carbohydrate metabolism;Carbohydrate metabolism	ko01100//Metabolic pathways;ko01200//Carbon metabolism;ko04910//Insulin signaling pathway;ko04152//AMPK signaling pathway;ko04922//Glucagon signaling pathway;ko00010//Glycolysis / Gluconeogenesis;ko00030//Pentose phosphate pathway;ko00051//Fructose and mannose metabolism	K03841;K03841;K03841;K03841;K03841;K03841;K03841;K03841	-	-	-
Unigene0042109	36	72	41	29479	23518	24469	1.91	4.48	2.41	1521.79	1389.86	1479.47	2.93333	1463.71	8.96287	2.07633e-128	9.67212e-126	junb	ALB75317.1 transcription factor AP-1 [Ephydatia muelleri]	Human Diseases;Human Diseases;Human Diseases;Human Diseases;Environmental Information Processing;Cellular Processes;Human Diseases;Human Diseases;Human Diseases;Human Diseases;Human Diseases;Cellular Processes;Environmental Information Processing;Cellular Processes;Human Diseases;Organismal Systems;Human Diseases;Human Diseases;Organismal Systems;Human Diseases;Organismal Systems;Organismal Syste…	Cancers;Infectious diseases;Infectious diseases;Infectious diseases;Signal transduction;Cellular community - eukaryotes;Cancers;Infectious disease: viral;Infectious diseases;Infectious diseases;Endocrine and metabolic diseases;Cell growth and death;Signal transduction;Cellular community - eukaryotes;Infectious diseases;Immune system;Infectious disease: bacterial;Infectious diseases;Endocrine syst…	ko05200//Pathways in cancer;ko05132//Salmonella infection;ko05131//Shigellosis;ko05130//Pathogenic Escherichia coli infection;ko04010//MAPK signaling pathway;ko04510//Focal adhesion;ko05203//Viral carcinogenesis;ko05170//Human immunodeficiency virus 1 infection;ko05166//HTLV-I infection;ko05169//Epstein-Barr virus infection;ko04932//Non-alcoholic fatty liver disease (NAFLD);ko04210//Apoptosis;ko0…	K04448;K04448;K04448;K04448;K04448;K04448;K04448;K04448;K04448;K04448;K04448;K04448;K04448;K04448;K04448;K04448;K04448;K04448;K04448;K04448;K04448;K04448;K04448;K04448;K04448;K04448;K04448;K04448;K04448;K04448;K04448;K04448;K04448;K04448;K04448;K04448;K04448;K04448;K04448;K04448;K04448;K04448;K04448;K04448;K04448;K04448;K04448;K04448;K04448;K04448;K04448;K04448;K04448;K04448;K04448	GO:0000228//nuclear chromosome;GO:0000785//chromatin;GO:0000790//nuclear chromatin;GO:0000791//euchromatin;GO:0005575//cellular_component;GO:0005622//intracellular;GO:0005623//cell;GO:0005634//nucleus;GO:0005654//nucleoplasm;GO:0005667//transcription factor complex;GO:0005694//chromosome;GO:0005719//nuclear euchromatin;GO:0005737//cytoplasm;GO:0005829//cytosol;GO:0017053//transcriptional represso…	GO:0000976//transcription regulatory region sequence-specific DNA binding;GO:0000977//RNA polymerase II regulatory region sequence-specific DNA binding;GO:0000978//RNA polymerase II core promoter proximal region sequence-specific DNA binding;GO:0000980//RNA polymerase II distal enhancer sequence-specific DNA binding;GO:0000981//RNA polymerase II transcription factor activity, sequence-specific DN…	GO:0000003//reproduction;GO:0000122//negative regulation of transcription from RNA polymerase II promoter;GO:0000165//MAPK cascade;GO:0000302//response to reactive oxygen species;GO:0001503//ossification;GO:0001525//angiogenesis;GO:0001558//regulation of cell growth;GO:0001568//blood vessel development;GO:0001649//osteoblast differentiation;GO:0001654//eye development;GO:0001700//embryonic develo…
Unigene0029496	10	22	21	10094	8384	10658	0.35	0.91	0.82	347.23	330.17	429.42	0.693333	368.94	9.05562	5.44735e-128	2.51335e-125	SEPTIN7	XP_003384646.1 PREDICTED: septin-7-like isoform X1 [Amphimedon queenslandica]	Human Diseases	Infectious diseases	ko05131//Shigellosis	K16944	GO:0000775//chromosome, centromeric region;GO:0000776//kinetochore;GO:0000777//condensed chromosome kinetochore;GO:0000779//condensed chromosome, centromeric region;GO:0000793//condensed chromosome;GO:0001725//stress fiber;GO:0005575//cellular_component;GO:0005576//extracellular region;GO:0005622//intracellular;GO:0005623//cell;GO:0005634//nucleus;GO:0005694//chromosome;GO:0005737//cytoplasm;GO:0…	GO:0000166//nucleotide binding;GO:0001882//nucleoside binding;GO:0001883//purine nucleoside binding;GO:0003674//molecular_function;GO:0003779//actin binding;GO:0003824//catalytic activity;GO:0003924//GTPase activity;GO:0005198//structural molecule activity;GO:0005488//binding;GO:0005515//protein binding;GO:0005524//ATP binding;GO:0005525//GTP binding;GO:0008017//microtubule binding;GO:0008092//cy…	GO:0000003//reproduction;GO:0000278//mitotic cell cycle;GO:0000281//mitotic cytokinesis;GO:0000902//cell morphogenesis;GO:0000904//cell morphogenesis involved in differentiation;GO:0000910//cytokinesis;GO:0000912//assembly of actomyosin apparatus involved in cytokinesis;GO:0000915//actomyosin contractile ring assembly;GO:0006412//translation;GO:0006915//apoptotic process;GO:0006996//organelle org…
Unigene0002155	9	13	11	3708	3464	3469	0.26	0.45	0.36	105.56	112.89	115.66	0.356667	111.37	8.28657	6.55356e-128	2.99523e-125	ccnb1	XP_033121875.1 G2/mitotic-specific cyclin-B-like [Anneissia japonica]	Human Diseases;Human Diseases;Cellular Processes;Cellular Processes;Cellular Processes;Environmental Information Processing;Organismal Systems;Cellular Processes	Infectious disease: viral;Infectious diseases;Cell growth and death;Cell growth and death;Cell growth and death;Signal transduction;Endocrine system;Cell growth and death	ko05170//Human immunodeficiency virus 1 infection;ko05166//HTLV-I infection;ko04218//Cellular senescence;ko04110//Cell cycle;ko04114//Oocyte meiosis;ko04068//FoxO signaling pathway;ko04914//Progesterone-mediated oocyte maturation;ko04115//p53 signaling pathway	K21770;K21770;K21770;K21770;K21770;K21770;K21770;K21770	GO:0000775//chromosome, centromeric region;GO:0005575//cellular_component;GO:0005622//intracellular;GO:0005623//cell;GO:0005634//nucleus;GO:0005694//chromosome;GO:0005737//cytoplasm;GO:0005813//centrosome;GO:0005815//microtubule organizing center;GO:0005819//spindle;GO:0005829//cytosol;GO:0005856//cytoskeleton;GO:0015630//microtubule cytoskeleton;GO:0016020//membrane;GO:0043226//organelle;GO:0043…	GO:0003674//molecular_function;GO:0003950//NAD+ ADP-ribosyltransferase activity;GO:0004000//adenosine deaminase activity;GO:0005488//binding;GO:0005515//protein binding;GO:0016538//cyclin-dependent protein serine/threonine kinase regulator activity;GO:0019207//kinase regulator activity;GO:0019239//deaminase activity;GO:0019887//protein kinase regulator activity;GO:0030234//enzyme regulator activi…	GO:0000003//reproduction;GO:0000070//mitotic sister chromatid segregation;GO:0000086//G2/M transition of mitotic cell cycle;GO:0000278//mitotic cell cycle;GO:0000280//nuclear division;GO:0000281//mitotic cytokinesis;GO:0000819//sister chromatid segregation;GO:0000910//cytokinesis;GO:0000920//cell separation after cytokinesis;GO:0001700//embryonic development via the syncytial blastoderm;GO:000177…
Unigene0086462	9	7	3	4020	5083	4239	0.26	0.24	0.1	114.23	165.35	141.08	0.2	140.22	9.45348	1.24519e-126	5.5856e-124	Os08g0192900	XP_019858575.1 PREDICTED: protein gar2-like isoform X2 [Amphimedon queenslandica]	Human Diseases	Infectious diseases	ko05130//Pathogenic Escherichia coli infection	K11294	GO:0001651//dense fibrillar component;GO:0005575//cellular_component;GO:0005622//intracellular;GO:0005623//cell;GO:0005634//nucleus;GO:0005635//nuclear envelope;GO:0005730//nucleolus;GO:0005732//small nucleolar ribonucleoprotein complex;GO:0005737//cytoplasm;GO:0005739//mitochondrion;GO:0012505//endomembrane system;GO:0031967//organelle envelope;GO:0031974//membrane-enclosed lumen;GO:0031975//env…	GO:0003674//molecular_function;GO:0003676//nucleic acid binding;GO:0003677//DNA binding;GO:0003697//single-stranded DNA binding;GO:0003723//RNA binding;GO:0003729//mRNA binding;GO:0005048//signal sequence binding;GO:0005488//binding;GO:0008139//nuclear localization sequence binding;GO:0033218//amide binding;GO:0042162//telomeric DNA binding;GO:0042277//peptide binding;GO:0043047//single-stranded …	GO:0000028//ribosomal small subunit assembly;GO:0006139//nucleobase-containing compound metabolic process;GO:0006364//rRNA processing;GO:0006396//RNA processing;GO:0006725//cellular aromatic compound metabolic process;GO:0006807//nitrogen compound metabolic process;GO:0006996//organelle organization;GO:0008150//biological_process;GO:0008152//metabolic process;GO:0008380//RNA splicing;GO:0009987//…
Unigene0008754	5	12	11	6564	6606	5611	0.21	0.58	0.51	265.23	305.58	265.55	0.433333	278.787	9.32947	1.86056e-126	8.26941e-124	MDH2	XP_001622276.1 malate dehydrogenase, mitochondrial [Nematostella vectensis]	Metabolism;Metabolism;Metabolism;Metabolism;Metabolism;Metabolism	Global and overview maps;Global and overview maps;Amino acid metabolism;Carbohydrate metabolism;Carbohydrate metabolism;Carbohydrate metabolism	ko01100//Metabolic pathways;ko01200//Carbon metabolism;ko00270//Cysteine and methionine metabolism;ko00020//Citrate cycle (TCA cycle);ko00630//Glyoxylate and dicarboxylate metabolism;ko00620//Pyruvate metabolism	K00026;K00026;K00026;K00026;K00026;K00026	GO:0005737//cytoplasm	GO:0003854//3-beta-hydroxy-delta5-steroid dehydrogenase activity;GO:0004459//L-lactate dehydrogenase activity;GO:0016491//oxidoreductase activity;GO:0016616//oxidoreductase activity, acting on the CH-OH group of donors, NAD or NADP as acceptor;GO:0030060//L-malate dehydrogenase activity	GO:0006099//tricarboxylic acid cycle;GO:0006464//cellular protein modification process;GO:0006694//steroid biosynthetic process;GO:0015031//protein transport;GO:0055114//oxidation-reduction process
Unigene0017063	8	11	18	4917	6283	4473	0.84	1.36	2.1	503.65	736.75	536.63	1.43333	592.343	8.69092	2.37884e-126	1.04768e-123	RPS13	AAX48889.1 S13 [Suberites domuncula]	Genetic Information Processing	Translation	ko03010//Ribosome	K02953	GO:0005575//cellular_component;GO:0005622//intracellular;GO:0005623//cell;GO:0005634//nucleus;GO:0005730//nucleolus;GO:0005737//cytoplasm;GO:0005829//cytosol;GO:0005840//ribosome;GO:0015935//small ribosomal subunit;GO:0022626//cytosolic ribosome;GO:0022627//cytosolic small ribosomal subunit;GO:0030684//preribosome;GO:0030686//90S preribosome;GO:0031974//membrane-enclosed lumen;GO:0031981//nuclear…	GO:0003674//molecular_function;GO:0003676//nucleic acid binding;GO:0003723//RNA binding;GO:0003735//structural constituent of ribosome;GO:0005198//structural molecule activity;GO:0005488//binding;GO:0019843//rRNA binding;GO:0070181//small ribosomal subunit rRNA binding;GO:0097159//organic cyclic compound binding;GO:1901363//heterocyclic compound binding	GO:0000462//maturation of SSU-rRNA from tricistronic rRNA transcript (SSU-rRNA, 5.8S rRNA, LSU-rRNA);GO:0002181//cytoplasmic translation;GO:0006139//nucleobase-containing compound metabolic process;GO:0006364//rRNA processing;GO:0006396//RNA processing;GO:0006412//translation;GO:0006518//peptide metabolic process;GO:0006725//cellular aromatic compound metabolic process;GO:0006807//nitrogen compou…
Unigene0015904	5	7	7	3773	3980	3813	0.08	0.13	0.12	59.08	71.34	69.93	0.11	66.7833	9.24584	3.35969e-126	1.46634e-123	GRK5	XP_019849391.1 PREDICTED: G protein-coupled receptor kinase 6-like [Amphimedon queenslandica]	Cellular Processes;Organismal Systems;Human Diseases;Environmental Information Processing	Transport and catabolism;Immune system;Substance dependence;Signal transduction	ko04144//Endocytosis;ko04062//Chemokine signaling pathway;ko05032//Morphine addiction;ko04341//Hedgehog signaling pathway - fly	K08291;K08291;K08291;K08291	GO:0005575//cellular_component;GO:0005622//intracellular;GO:0005623//cell;GO:0005737//cytoplasm;GO:0005886//plasma membrane;GO:0016020//membrane;GO:0044424//intracellular part;GO:0044464//cell part;GO:0071944//cell periphery	GO:0000166//nucleotide binding;GO:0003674//molecular_function;GO:0003824//catalytic activity;GO:0004672//protein kinase activity;GO:0004674//protein serine/threonine kinase activity;GO:0004703//G-protein coupled receptor kinase activity;GO:0005488//binding;GO:0005509//calcium ion binding;GO:0005524//ATP binding;GO:0008144//drug binding;GO:0016301//kinase activity;GO:0016740//transferase activity;…	GO:0000003//reproduction;GO:0000902//cell morphogenesis;GO:0000904//cell morphogenesis involved in differentiation;GO:0002009//morphogenesis of an epithelium;GO:0002064//epithelial cell development;GO:0002165//instar larval or pupal development;GO:0002682//regulation of immune system process;GO:0002697//regulation of immune effector process;GO:0002700//regulation of production of molecular mediat…
Unigene0015238	6	14	16	7310	8936	6380	0.34	0.94	1.02	407.39	570.12	416.45	0.766667	464.653	9.24334	3.55288e-126	1.53681e-123	ctsd	XP_003385244.1 PREDICTED: cathepsin D-like [Amphimedon queenslandica]	Cellular Processes;Cellular Processes;Human Diseases;Cellular Processes;Organismal Systems;Environmental Information Processing	Transport and catabolism;Cell growth and death;Infectious diseases;Transport and catabolism;Endocrine system;Signal transduction	ko04142//Lysosome;ko04210//Apoptosis;ko05152//Tuberculosis;ko04140//Autophagy - animal;ko04915//Estrogen signaling pathway;ko04071//Sphingolipid signaling pathway	K01379;K01379;K01379;K01379;K01379;K01379	-	-	-
Unigene0076451	18	27	17	3507	3515	3447	1.2	2.12	1.26	227.97	261.57	262.44	1.52667	250.66	7.3592	1.24621e-125	5.29594e-123	RAB14	XP_003387975.1 PREDICTED: ras-related protein Rab-14-like [Amphimedon queenslandica]	Environmental Information Processing	Signal transduction	ko04152//AMPK signaling pathway	K07881	GO:0000139//Golgi membrane;GO:0000323//lytic vacuole;GO:0000331//contractile vacuole;GO:0005575//cellular_component;GO:0005622//intracellular;GO:0005623//cell;GO:0005737//cytoplasm;GO:0005764//lysosome;GO:0005765//lysosomal membrane;GO:0005768//endosome;GO:0005769//early endosome;GO:0005770//late endosome;GO:0005773//vacuole;GO:0005774//vacuolar membrane;GO:0005783//endoplasmic reticulum;GO:00057…	GO:0000166//nucleotide binding;GO:0001882//nucleoside binding;GO:0001883//purine nucleoside binding;GO:0003674//molecular_function;GO:0003824//catalytic activity;GO:0003924//GTPase activity;GO:0005488//binding;GO:0005515//protein binding;GO:0005525//GTP binding;GO:0008092//cytoskeletal protein binding;GO:0016462//pyrophosphatase activity;GO:0016787//hydrolase activity;GO:0016817//hydrolase activi…	GO:0001775//cell activation;GO:0001845//phagolysosome assembly;GO:0002252//immune effector process;GO:0002263//cell activation involved in immune response;GO:0002274//myeloid leukocyte activation;GO:0002275//myeloid cell activation involved in immune response;GO:0002283//neutrophil activation involved in immune response;GO:0002366//leukocyte activation involved in immune response;GO:0002376//immu…
Unigene0069526	19	20	33	20469	15317	12104	2.92	3.6	5.62	3060.27	2621.6	2119.53	4.04667	2600.47	9.32782	1.66175e-125	7.00047e-123	RPS18	AAX48895.1 S18 [Suberites domuncula]	Genetic Information Processing	Translation	ko03010//Ribosome	K02964	GO:0005575//cellular_component;GO:0005622//intracellular;GO:0005623//cell;GO:0005634//nucleus;GO:0005654//nucleoplasm;GO:0005730//nucleolus;GO:0005737//cytoplasm;GO:0005829//cytosol;GO:0005840//ribosome;GO:0015935//small ribosomal subunit;GO:0022626//cytosolic ribosome;GO:0022627//cytosolic small ribosomal subunit;GO:0031974//membrane-enclosed lumen;GO:0031981//nuclear lumen;GO:0032991//macromole…	GO:0003674//molecular_function;GO:0003676//nucleic acid binding;GO:0003723//RNA binding;GO:0003735//structural constituent of ribosome;GO:0005198//structural molecule activity;GO:0005488//binding;GO:0005515//protein binding;GO:0019843//rRNA binding;GO:0019899//enzyme binding;GO:0019900//kinase binding;GO:0019901//protein kinase binding;GO:0097159//organic cyclic compound binding;GO:1901363//heter…	GO:0000184//nuclear-transcribed mRNA catabolic process, nonsense-mediated decay;GO:0000956//nuclear-transcribed mRNA catabolic process;GO:0002181//cytoplasmic translation;GO:0006139//nucleobase-containing compound metabolic process;GO:0006401//RNA catabolic process;GO:0006402//mRNA catabolic process;GO:0006412//translation;GO:0006413//translational initiation;GO:0006518//peptide metabolic process…
Unigene0013817	8	14	20	7313	7175	6271	0.15	0.31	0.41	132.4	148.72	132.98	0.29	138.033	8.89475	2.59865e-125	1.08529e-122	PSAT1	XP_003382931.1 PREDICTED: phosphoserine aminotransferase-like [Amphimedon queenslandica]	Metabolism;Metabolism;Metabolism;Metabolism;Metabolism;Metabolism	Global and overview maps;Global and overview maps;Global and overview maps;Amino acid metabolism;Amino acid metabolism;Metabolism of cofactors and vitamins	ko01100//Metabolic pathways;ko01200//Carbon metabolism;ko01230//Biosynthesis of amino acids;ko00270//Cysteine and methionine metabolism;ko00260//Glycine, serine and threonine metabolism;ko00750//Vitamin B6 metabolism	K00831;K00831;K00831;K00831;K00831;K00831	GO:0005575//cellular_component;GO:0005622//intracellular;GO:0005623//cell;GO:0005737//cytoplasm;GO:0005829//cytosol;GO:0009507//chloroplast;GO:0009536//plastid;GO:0043226//organelle;GO:0043227//membrane-bounded organelle;GO:0043229//intracellular organelle;GO:0043231//intracellular membrane-bounded organelle;GO:0044424//intracellular part;GO:0044444//cytoplasmic part;GO:0044464//cell part	GO:0000287//magnesium ion binding;GO:0003674//molecular_function;GO:0003824//catalytic activity;GO:0004647//phosphoserine phosphatase activity;GO:0004648//O-phospho-L-serine:2-oxoglutarate aminotransferase activity;GO:0005488//binding;GO:0005509//calcium ion binding;GO:0008375//acetylglucosaminyltransferase activity;GO:0008483//transaminase activity;GO:0016740//transferase activity;GO:0016769//tr…	GO:0000003//reproduction;GO:0003006//developmental process involved in reproduction;GO:0006082//organic acid metabolic process;GO:0006139//nucleobase-containing compound metabolic process;GO:0006144//purine nucleobase metabolic process;GO:0006486//protein glycosylation;GO:0006520//cellular amino acid metabolic process;GO:0006563//L-serine metabolic process;GO:0006564//L-serine biosynthetic proces…
Unigene0039083	48	68	55	34040	24721	18797	5.62	9.34	7.14	3880.36	3226.1	2509.68	7.36667	3205.38	8.76527	4.55153e-125	1.88464e-122	RPL17	Q4KTG9.1 RecName: Full=60S ribosomal protein L17 [Suberites domuncula]	Genetic Information Processing	Translation	ko03010//Ribosome	K02880	GO:0000311//plastid large ribosomal subunit;GO:0005840//ribosome;GO:0022625//cytosolic large ribosomal subunit	GO:0003735//structural constituent of ribosome	GO:0006412//translation
Unigene0001882	87	65	112	21195	14806	17444	0.87	0.76	1.24	206.2	164.9	198.77	0.956667	189.957	7.63344	6.09295e-125	2.50152e-122	TLN1	XP_019849140.1 PREDICTED: talin-1 [Amphimedon queenslandica]	Human Diseases;Cellular Processes;Human Diseases;Environmental Information Processing;Organismal Systems	Infectious diseases;Cellular community - eukaryotes;Infectious diseases;Signal transduction;Immune system	ko05131//Shigellosis;ko04510//Focal adhesion;ko05166//HTLV-I infection;ko04015//Rap1 signaling pathway;ko04611//Platelet activation	K06271;K06271;K06271;K06271;K06271	GO:0001726//ruffle;GO:0005575//cellular_component;GO:0005622//intracellular;GO:0005623//cell;GO:0005737//cytoplasm;GO:0005783//endoplasmic reticulum;GO:0005789//endoplasmic reticulum membrane;GO:0005925//focal adhesion;GO:0012505//endomembrane system;GO:0016020//membrane;GO:0016021//integral component of membrane;GO:0031224//intrinsic component of membrane;GO:0031984//organelle subcompartment;GO:…	GO:0003674//molecular_function;GO:0003779//actin binding;GO:0003824//catalytic activity;GO:0005200//structural constituent of cytoskeleton;GO:0016787//hydrolase activity;GO:0016788//hydrolase activity, acting on ester bonds;GO:0016791//phosphatase activity;GO:0042392//sphingosine-1-phosphate phosphatase activity;GO:0042578//phosphoric ester hydrolase activity	GO:0001101//response to acid chemical;GO:0006629//lipid metabolic process;GO:0006643//membrane lipid metabolic process;GO:0006665//sphingolipid metabolic process;GO:0006793//phosphorus metabolic process;GO:0006796//phosphate-containing compound metabolic process;GO:0006807//nitrogen compound metabolic process;GO:0008150//biological_process;GO:0008152//metabolic process;GO:0008610//lipid biosynthe…
Unigene0087856	9	14	21	8671	8313	6675	0.56	1.02	1.44	522.57	573.54	471.17	1.00667	522.427	9.0195	6.64989e-125	2.70723e-122	RPS20	AAX48897.1 S20 [Suberites domuncula]	Genetic Information Processing	Translation	ko03010//Ribosome	K02969	GO:0000314//organellar small ribosomal subunit;GO:0022627//cytosolic small ribosomal subunit	GO:0003735//structural constituent of ribosome	GO:0006412//translation
Unigene0017960	12	12	7	8383	6656	5923	0.75	0.88	0.48	507.97	461.72	420.37	0.703333	463.353	9.36369	6.27312e-124	2.47079e-121	SNX1	XP_003386746.1 PREDICTED: sorting nexin-2-like isoform X1 [Amphimedon queenslandica]	Cellular Processes	Transport and catabolism	ko04144//Endocytosis	K17917	GO:0016020//membrane	GO:0000774//adenyl-nucleotide exchange factor activity;GO:0035091//phosphatidylinositol binding;GO:0042803//protein homodimerization activity;GO:0046872//metal ion binding;GO:0051087//chaperone binding	GO:0006457//protein folding;GO:0009405//pathogenesis;GO:0030001//metal ion transport
Unigene0089896	18	40	22	10789	12579	9650	1.08	2.83	1.47	632.56	844.3	662.67	1.79333	713.177	8.63547	9.21082e-124	3.59861e-121	Arf79F	XP_028401112.1 ADP-ribosylation factor 1 [Dendronephthya gigantea]	Human Diseases;Human Diseases;Human Diseases;Cellular Processes;Environmental Information Processing;Human Diseases;Human Diseases	Infectious diseases;Infectious diseases;Infectious diseases;Transport and catabolism;Signal transduction;Infectious diseases;Infectious diseases	ko05132//Salmonella infection;ko05131//Shigellosis;ko05130//Pathogenic Escherichia coli infection;ko04144//Endocytosis;ko04072//Phospholipase D signaling pathway;ko05134//Legionellosis;ko05110//Vibrio cholerae infection	K07937;K07937;K07937;K07937;K07937;K07937;K07937	GO:0005575//cellular_component;GO:0005622//intracellular;GO:0005623//cell;GO:0005737//cytoplasm;GO:0005783//endoplasmic reticulum;GO:0005794//Golgi apparatus;GO:0005795//Golgi stack;GO:0005886//plasma membrane;GO:0012505//endomembrane system;GO:0016020//membrane;GO:0031984//organelle subcompartment;GO:0032153//cell division site;GO:0032154//cleavage furrow;GO:0032155//cell division site part;GO:0…	GO:0000166//nucleotide binding;GO:0001882//nucleoside binding;GO:0001883//purine nucleoside binding;GO:0003674//molecular_function;GO:0003824//catalytic activity;GO:0003924//GTPase activity;GO:0005488//binding;GO:0005525//GTP binding;GO:0016462//pyrophosphatase activity;GO:0016787//hydrolase activity;GO:0016817//hydrolase activity, acting on acid anhydrides;GO:0016818//hydrolase activity, acting …	GO:0000003//reproduction;GO:0000278//mitotic cell cycle;GO:0000280//nuclear division;GO:0000281//mitotic cytokinesis;GO:0000910//cytokinesis;GO:0001505//regulation of neurotransmitter levels;GO:0001654//eye development;GO:0001745//compound eye morphogenesis;GO:0002682//regulation of immune system process;GO:0003006//developmental process involved in reproduction;GO:0006810//transport;GO:0006836//…
Unigene0007067	20	24	30	16021	10784	10056	0.64	0.91	1.07	502.43	387.17	369.37	0.873333	419.657	8.90846	1.29252e-123	4.96965e-121	PSAP	XP_019856742.1 PREDICTED: uncharacterized protein LOC100637428 isoform X4 [Amphimedon queenslandica]	Cellular Processes	Transport and catabolism	ko04142//Lysosome	K12382	-	-	GO:0006629//lipid metabolic process
Unigene0004392	13	8	9	5461	4666	4153	0.51	0.37	0.39	208.02	203.47	185.28	0.423333	198.923	8.8762	1.31698e-123	5.02383e-121	STIP1	XP_003387638.1 PREDICTED: stress-induced-phosphoprotein 1-like [Amphimedon queenslandica]	Human Diseases	Neurodegenerative diseases	ko05020//Prion diseases	K09553	GO:0005575//cellular_component;GO:0005622//intracellular;GO:0005623//cell;GO:0005634//nucleus;GO:0005737//cytoplasm;GO:0005794//Golgi apparatus;GO:0005829//cytosol;GO:0012505//endomembrane system;GO:0032991//macromolecular complex;GO:0043209//myelin sheath;GO:0043226//organelle;GO:0043227//membrane-bounded organelle;GO:0043229//intracellular organelle;GO:0043231//intracellular membrane-bounded or…	GO:0003674//molecular_function;GO:0003676//nucleic acid binding;GO:0003723//RNA binding;GO:0003729//mRNA binding;GO:0004857//enzyme inhibitor activity;GO:0005215//transporter activity;GO:0005488//binding;GO:0005515//protein binding;GO:0008022//protein C-terminus binding;GO:0030234//enzyme regulator activity;GO:0030544//Hsp70 protein binding;GO:0031072//heat shock protein binding;GO:0042030//ATPas…	GO:0000003//reproduction;GO:0006457//protein folding;GO:0006605//protein targeting;GO:0006626//protein targeting to mitochondrion;GO:0006810//transport;GO:0006839//mitochondrial transport;GO:0006886//intracellular protein transport;GO:0006950//response to stress;GO:0006996//organelle organization;GO:0007005//mitochondrion organization;GO:0007275//multicellular organism development;GO:0007568//agi…
Unigene0016159	30	58	48	33718	25626	21018	3.08	6.98	5.45	3365.04	2927.79	2456.79	5.17	2916.54	9.13988	3.7284e-123	1.41114e-120	RpL19	AAX48852.1 L19 [Suberites domuncula]	Genetic Information Processing	Translation	ko03010//Ribosome	K02885	GO:0005575//cellular_component;GO:0005622//intracellular;GO:0005623//cell;GO:0005737//cytoplasm;GO:0005829//cytosol;GO:0005840//ribosome;GO:0005844//polysome;GO:0015934//large ribosomal subunit;GO:0022625//cytosolic large ribosomal subunit;GO:0022626//cytosolic ribosome;GO:0032991//macromolecular complex;GO:0042788//polysomal ribosome;GO:0043226//organelle;GO:0043228//non-membrane-bounded organel…	GO:0003674//molecular_function;GO:0003676//nucleic acid binding;GO:0003723//RNA binding;GO:0003735//structural constituent of ribosome;GO:0005198//structural molecule activity;GO:0005488//binding;GO:0019843//rRNA binding;GO:0070180//large ribosomal subunit rRNA binding;GO:0097159//organic cyclic compound binding;GO:1901363//heterocyclic compound binding	GO:0000184//nuclear-transcribed mRNA catabolic process, nonsense-mediated decay;GO:0000956//nuclear-transcribed mRNA catabolic process;GO:0001889//liver development;GO:0002181//cytoplasmic translation;GO:0002376//immune system process;GO:0002520//immune system development;GO:0006139//nucleobase-containing compound metabolic process;GO:0006401//RNA catabolic process;GO:0006402//mRNA catabolic proc…
Unigene0022823	7	10	15	5648	5232	4718	0.1	0.17	0.24	80.63	85.5	78.89	0.17	81.6733	8.90819	6.00752e-123	2.25613e-120	sf3b3	XP_003382507.1 PREDICTED: splicing factor 3B subunit 3-like isoform X1 [Amphimedon queenslandica]	Genetic Information Processing	Transcription	ko03040//Spliceosome	K12830	GO:0005575//cellular_component;GO:0005622//intracellular;GO:0005623//cell;GO:0005634//nucleus;GO:0005654//nucleoplasm;GO:0005681//spliceosomal complex;GO:0005684//U2-type spliceosomal complex;GO:0005686//U2 snRNP;GO:0005689//U12-type spliceosomal complex;GO:0005730//nucleolus;GO:0030532//small nuclear ribonucleoprotein complex;GO:0031974//membrane-enclosed lumen;GO:0031981//nuclear lumen;GO:00329…	GO:0003674//molecular_function;GO:0003676//nucleic acid binding;GO:0003723//RNA binding;GO:0005488//binding;GO:0017069//snRNA binding;GO:0030620//U2 snRNA binding;GO:0044877//macromolecular complex binding;GO:0097159//organic cyclic compound binding;GO:1901363//heterocyclic compound binding	GO:0000245//spliceosomal complex assembly;GO:0000375//RNA splicing, via transesterification reactions;GO:0000377//RNA splicing, via transesterification reactions with bulged adenosine as nucleophile;GO:0000398//mRNA splicing, via spliceosome;GO:0006139//nucleobase-containing compound metabolic process;GO:0006396//RNA processing;GO:0006397//mRNA processing;GO:0006725//cellular aromatic compound me…
Unigene0027040	20	43	42	20378	18392	15160	0.89	2.25	2.08	886.05	915.5	772.05	1.74	857.867	8.94552	7.76949e-123	2.89539e-120	RPL7A	AAX48838.1 L7a [Suberites domuncula]	Genetic Information Processing	Translation	ko03010//Ribosome	K02936	GO:0000813//ESCRT I complex	-	-
Unigene0006460	7	14	7	3271	5086	3993	0.25	0.58	0.27	112.87	200.91	161.38	0.366667	158.387	8.75477	9.54768e-123	3.50414e-120	Pp2B-14D	XP_003382488.1 PREDICTED: serine/threonine-protein phosphatase 2B catalytic subunit alpha isoform-like [Amphimedon queenslandica]	Human Diseases;Environmental Information Processing;Human Diseases;Human Diseases;Human Diseases;Human Diseases;Human Diseases;Organismal Systems;Cellular Processes;Organismal Systems;Environmental Information Processing;Cellular Processes;Environmental Information Processing;Organismal Systems;Environmental Information Processing;Organismal Systems;Organismal Systems;Organismal Systems;Organisma…	Neurodegenerative diseases;Signal transduction;Infectious disease: viral;Infectious diseases;Infectious diseases;Infectious diseases;Infectious diseases;Development;Cell growth and death;Endocrine system;Signal transduction;Cell growth and death;Signal transduction;Development;Signal transduction;Immune system;Nervous system;Endocrine system;Immune system;Cancer: overview;Immune system;Immune sys…	ko05010//Alzheimer disease;ko04010//MAPK signaling pathway;ko05170//Human immunodeficiency virus 1 infection;ko05163//Human cytomegalovirus infection;ko05166//HTLV-I infection;ko05152//Tuberculosis;ko05167//Kaposi sarcoma-associated herpesvirus infection;ko04360//Axon guidance;ko04218//Cellular senescence;ko04921//Oxytocin signaling pathway;ko04022//cGMP - PKG signaling pathway;ko04114//Oocyte me…	K04348;K04348;K04348;K04348;K04348;K04348;K04348;K04348;K04348;K04348;K04348;K04348;K04348;K04348;K04348;K04348;K04348;K04348;K04348;K04348;K04348;K04348;K04348;K04348;K04348;K04348;K04348;K04348;K04348;K04348	-	GO:0008803//bis(5'-nucleosyl)-tetraphosphatase (symmetrical) activity;GO:0016787//hydrolase activity	GO:0006139//nucleobase-containing compound metabolic process
Unigene0053071	6	15	8	6083	6494	5444	0.21	0.61	0.31	204.55	249.99	214.41	0.376667	222.983	9.20943	9.6667e-123	3.52115e-120	At4g17830	XP_019863918.1 PREDICTED: acetylornithine deacetylase-like [Amphimedon queenslandica]	Metabolism;Metabolism;Metabolism;Metabolism	Global and overview maps;Global and overview maps;Global and overview maps;Amino acid metabolism	ko01100//Metabolic pathways;ko01230//Biosynthesis of amino acids;ko01210//2-Oxocarboxylic acid metabolism;ko00220//Arginine biosynthesis	K01438;K01438;K01438;K01438	-	GO:0004222//metalloendopeptidase activity;GO:0008237//metallopeptidase activity;GO:0008777//acetylornithine deacetylase activity;GO:0009014//succinyl-diaminopimelate desuccinylase activity;GO:0016787//hydrolase activity;GO:0046872//metal ion binding	GO:0006508//proteolysis;GO:0006592//ornithine biosynthetic process;GO:0009089//lysine biosynthetic process via diaminopimelate
Unigene0008099	9	11	19	4032	4559	3671	0.38	0.55	0.9	167.27	216.52	178.37	0.61	187.387	8.26299	2.30738e-122	8.28024e-120	ENTPD3	XP_019849526.1 PREDICTED: ectonucleoside triphosphate diphosphohydrolase 8-like [Amphimedon queenslandica]	Metabolism;Human Diseases;Metabolism;Metabolism	Global and overview maps;Infectious diseases;Nucleotide metabolism;Nucleotide metabolism	ko01100//Metabolic pathways;ko05169//Epstein-Barr virus infection;ko00230//Purine metabolism;ko00240//Pyrimidine metabolism	K01510;K01510;K01510;K01510	-	GO:0016787//hydrolase activity	-
Unigene0083565	10	17	18	7040	6180	5250	0.36	0.71	0.71	244.67	245.88	213.7	0.593333	234.75	8.62807	1.37343e-121	4.78686e-119	PPM1A	XP_011403811.1 PREDICTED: protein phosphatase 1A-like [Amphimedon queenslandica]	Environmental Information Processing;Environmental Information Processing	Signal transduction;Signal transduction	ko04010//MAPK signaling pathway;ko04013//MAPK signaling pathway - fly	K04461;K04461	GO:0005575//cellular_component;GO:0005622//intracellular;GO:0005623//cell;GO:0005634//nucleus;GO:0005730//nucleolus;GO:0005737//cytoplasm;GO:0005829//cytosol;GO:0016020//membrane;GO:0030054//cell junction;GO:0031974//membrane-enclosed lumen;GO:0031981//nuclear lumen;GO:0043226//organelle;GO:0043227//membrane-bounded organelle;GO:0043228//non-membrane-bounded organelle;GO:0043229//intracellular or…	GO:0000287//magnesium ion binding;GO:0003674//molecular_function;GO:0003824//catalytic activity;GO:0004721//phosphoprotein phosphatase activity;GO:0004722//protein serine/threonine phosphatase activity;GO:0005488//binding;GO:0016787//hydrolase activity;GO:0016788//hydrolase activity, acting on ester bonds;GO:0016791//phosphatase activity;GO:0030145//manganese ion binding;GO:0042578//phosphoric es…	GO:0001817//regulation of cytokine production;GO:0001818//negative regulation of cytokine production;GO:0002682//regulation of immune system process;GO:0002683//negative regulation of immune system process;GO:0002697//regulation of immune effector process;GO:0002698//negative regulation of immune effector process;GO:0002831//regulation of response to biotic stimulus;GO:0002832//negative regulatio…
Unigene0086474	61	58	75	3646	3889	3192	0.73	0.81	0.99	42.41	51.79	43.49	0.843333	45.8967	5.76614	1.57977e-121	5.46669e-119	Psmd6	XP_019864490.1 PREDICTED: protein polybromo-1-like [Amphimedon queenslandica]	Human Diseases	Cancers	ko05225//Hepatocellular carcinoma	K11757	GO:0000228//nuclear chromosome;GO:0000775//chromosome, centromeric region;GO:0000776//kinetochore;GO:0000785//chromatin;GO:0000790//nuclear chromatin;GO:0005575//cellular_component;GO:0005622//intracellular;GO:0005623//cell;GO:0005634//nucleus;GO:0005654//nucleoplasm;GO:0005694//chromosome;GO:0005700//polytene chromosome;GO:0016586//RSC complex;GO:0031974//membrane-enclosed lumen;GO:0031981//nucl…	GO:0003674//molecular_function;GO:0003676//nucleic acid binding;GO:0003677//DNA binding;GO:0003682//chromatin binding;GO:0005488//binding;GO:0005515//protein binding;GO:0097159//organic cyclic compound binding;GO:1901363//heterocyclic compound binding	GO:0000003//reproduction;GO:0000122//negative regulation of transcription from RNA polymerase II promoter;GO:0000278//mitotic cell cycle;GO:0001568//blood vessel development;GO:0001570//vasculogenesis;GO:0001890//placenta development;GO:0001944//vasculature development;GO:0001974//blood vessel remodeling;GO:0002009//morphogenesis of an epithelium;GO:0002064//epithelial cell development;GO:0002065…
Unigene0021862	6	11	5	4191	4921	3922	0.34	0.73	0.31	229.94	309.09	252.03	0.46	263.687	9.16298	1.94437e-121	6.68064e-119	ctsd	AEI58895.1 cathepsin D [Pteria penguin]	Cellular Processes;Cellular Processes;Human Diseases;Cellular Processes;Organismal Systems;Environmental Information Processing	Transport and catabolism;Cell growth and death;Infectious diseases;Transport and catabolism;Endocrine system;Signal transduction	ko04142//Lysosome;ko04210//Apoptosis;ko05152//Tuberculosis;ko04140//Autophagy - animal;ko04915//Estrogen signaling pathway;ko04071//Sphingolipid signaling pathway	K01379;K01379;K01379;K01379;K01379;K01379	GO:0000323//lytic vacuole;GO:0005575//cellular_component;GO:0005622//intracellular;GO:0005623//cell;GO:0005737//cytoplasm;GO:0005764//lysosome;GO:0005773//vacuole;GO:0043226//organelle;GO:0043227//membrane-bounded organelle;GO:0043229//intracellular organelle;GO:0043231//intracellular membrane-bounded organelle;GO:0044424//intracellular part;GO:0044444//cytoplasmic part;GO:0044464//cell part	GO:0003674//molecular_function;GO:0003824//catalytic activity;GO:0004175//endopeptidase activity;GO:0004190//aspartic-type endopeptidase activity;GO:0008233//peptidase activity;GO:0016787//hydrolase activity;GO:0070001//aspartic-type peptidase activity;GO:0070011//peptidase activity, acting on L-amino acid peptides	GO:0000003//reproduction;GO:0003006//developmental process involved in reproduction;GO:0006508//proteolysis;GO:0006807//nitrogen compound metabolic process;GO:0006915//apoptotic process;GO:0006950//response to stress;GO:0006952//defense response;GO:0007276//gamete generation;GO:0007281//germ cell development;GO:0007292//female gamete generation;GO:0008150//biological_process;GO:0008152//metabolic…
Unigene0069723	9	13	16	4413	3874	3865	0.46	0.77	0.9	217.69	218.78	223.31	0.71	219.927	8.27499	6.75209e-121	2.27161e-118	RAS2	CAA77070.1 ras protein [Suberites domuncula]	Environmental Information Processing;Human Diseases;Cellular Processes;Environmental Information Processing;Environmental Information Processing;Cellular Processes;Cellular Processes;Environmental Information Processing;Environmental Information Processing;Organismal Systems;Cellular Processes	Signal transduction;Cancers;Cell motility;Signal transduction;Signal transduction;Transport and catabolism;Cell growth and death;Signal transduction;Signal transduction;Immune system;Transport and catabolism	ko04010//MAPK signaling pathway;ko05205//Proteoglycans in cancer;ko04810//Regulation of actin cytoskeleton;ko04024//cAMP signaling pathway;ko04014//Ras signaling pathway;ko04140//Autophagy - animal;ko04218//Cellular senescence;ko04072//Phospholipase D signaling pathway;ko04371//Apelin signaling pathway;ko04625//C-type lectin receptor signaling pathway;ko04137//Mitophagy - animal	K07830;K07830;K07830;K07830;K07830;K07830;K07830;K07830;K07830;K07830;K07830	GO:0005575//cellular_component;GO:0005622//intracellular;GO:0005623//cell;GO:0005737//cytoplasm;GO:0005739//mitochondrion;GO:0005783//endoplasmic reticulum;GO:0005886//plasma membrane;GO:0012505//endomembrane system;GO:0016020//membrane;GO:0043226//organelle;GO:0043227//membrane-bounded organelle;GO:0043229//intracellular organelle;GO:0043231//intracellular membrane-bounded organelle;GO:0044424//…	GO:0000166//nucleotide binding;GO:0001882//nucleoside binding;GO:0001883//purine nucleoside binding;GO:0003674//molecular_function;GO:0003824//catalytic activity;GO:0003924//GTPase activity;GO:0003954//NADH dehydrogenase activity;GO:0005488//binding;GO:0005515//protein binding;GO:0005525//GTP binding;GO:0008137//NADH dehydrogenase (ubiquinone) activity;GO:0016462//pyrophosphatase activity;GO:0016…	GO:0000003//reproduction;GO:0002119//nematode larval development;GO:0002164//larval development;GO:0006400//tRNA modification;GO:0006996//organelle organization;GO:0007010//cytoskeleton organization;GO:0007154//cell communication;GO:0007165//signal transduction;GO:0007264//small GTPase mediated signal transduction;GO:0007265//Ras protein signal transduction;GO:0007275//multicellular organism deve…
Unigene0020995	32	67	55	23256	19495	18003	1.78	4.37	3.39	1259.94	1209.12	1142.37	3.18	1203.81	8.56437	1.35926e-120	4.54142e-118	RpL3	AAX48833.1 L3 [Suberites domuncula]	Genetic Information Processing	Translation	ko03010//Ribosome	K02925	GO:0005575//cellular_component;GO:0005622//intracellular;GO:0005623//cell;GO:0005634//nucleus;GO:0005730//nucleolus;GO:0005737//cytoplasm;GO:0005829//cytosol;GO:0005840//ribosome;GO:0015934//large ribosomal subunit;GO:0022625//cytosolic large ribosomal subunit;GO:0022626//cytosolic ribosome;GO:0030684//preribosome;GO:0030687//preribosome, large subunit precursor;GO:0031974//membrane-enclosed lume…	GO:0003674//molecular_function;GO:0003676//nucleic acid binding;GO:0003723//RNA binding;GO:0003735//structural constituent of ribosome;GO:0005198//structural molecule activity;GO:0005488//binding;GO:0016647//oxidoreductase activity, acting on the CH-NH group of donors, oxygen as acceptor;GO:0097159//organic cyclic compound binding;GO:1901363//heterocyclic compound binding	GO:0000027//ribosomal large subunit assembly;GO:0002181//cytoplasmic translation;GO:0006139//nucleobase-containing compound metabolic process;GO:0006364//rRNA processing;GO:0006396//RNA processing;GO:0006412//translation;GO:0006518//peptide metabolic process;GO:0006725//cellular aromatic compound metabolic process;GO:0006807//nitrogen compound metabolic process;GO:0006996//organelle organization;…
Unigene0037606	22	38	28	16295	12451	10399	3.9	7.89	5.49	2808.95	2457.11	2099.57	5.76	2455.21	8.73556	4.23468e-120	1.40516e-117	RpL31	AAX48865.1 L31, partial [Suberites domuncula]	Genetic Information Processing	Translation	ko03010//Ribosome	K02910	GO:0005840//ribosome	GO:0003735//structural constituent of ribosome	GO:0006412//translation
Unigene0043580	15	25	19	11217	9328	7023	2.46	4.81	3.45	1790.66	1704.73	1313.13	3.57333	1602.84	8.80914	9.96701e-120	3.24068e-117	RPS26	AAX48902.1 S26 [Suberites domuncula]	Genetic Information Processing	Translation	ko03010//Ribosome	K02976	GO:0005575//cellular_component;GO:0005622//intracellular;GO:0005623//cell;GO:0005634//nucleus;GO:0005654//nucleoplasm;GO:0005737//cytoplasm;GO:0005783//endoplasmic reticulum;GO:0005789//endoplasmic reticulum membrane;GO:0005791//rough endoplasmic reticulum;GO:0005829//cytosol;GO:0005840//ribosome;GO:0005844//polysome;GO:0012505//endomembrane system;GO:0015935//small ribosomal subunit;GO:0016020//…	GO:0003674//molecular_function;GO:0003676//nucleic acid binding;GO:0003723//RNA binding;GO:0003729//mRNA binding;GO:0003735//structural constituent of ribosome;GO:0005198//structural molecule activity;GO:0005488//binding;GO:0097159//organic cyclic compound binding;GO:1901363//heterocyclic compound binding	GO:0000184//nuclear-transcribed mRNA catabolic process, nonsense-mediated decay;GO:0000956//nuclear-transcribed mRNA catabolic process;GO:0002181//cytoplasmic translation;GO:0006139//nucleobase-containing compound metabolic process;GO:0006401//RNA catabolic process;GO:0006402//mRNA catabolic process;GO:0006412//translation;GO:0006413//translational initiation;GO:0006518//peptide metabolic process…
Unigene0001517	12	26	23	14233	10978	10437	0.2	0.51	0.43	233.84	206.48	200.84	0.38	213.72	9.13551	1.20769e-119	3.90053e-117	RPL4	AAX48834.1 L4/L1 [Suberites domuncula]	Genetic Information Processing	Translation	ko03010//Ribosome	K02930	GO:0005575//cellular_component;GO:0005622//intracellular;GO:0005623//cell;GO:0005634//nucleus;GO:0005737//cytoplasm;GO:0005783//endoplasmic reticulum;GO:0005791//rough endoplasmic reticulum;GO:0005829//cytosol;GO:0005840//ribosome;GO:0012505//endomembrane system;GO:0015934//large ribosomal subunit;GO:0022625//cytosolic large ribosomal subunit;GO:0022626//cytosolic ribosome;GO:0030016//myofibril;G…	GO:0003674//molecular_function;GO:0003676//nucleic acid binding;GO:0003723//RNA binding;GO:0003735//structural constituent of ribosome;GO:0005198//structural molecule activity;GO:0005488//binding;GO:0005515//protein binding;GO:0008097//5S rRNA binding;GO:0019843//rRNA binding;GO:0097159//organic cyclic compound binding;GO:1901363//heterocyclic compound binding	GO:0000184//nuclear-transcribed mRNA catabolic process, nonsense-mediated decay;GO:0000956//nuclear-transcribed mRNA catabolic process;GO:0001558//regulation of cell growth;GO:0002181//cytoplasmic translation;GO:0006139//nucleobase-containing compound metabolic process;GO:0006364//rRNA processing;GO:0006401//RNA catabolic process;GO:0006402//mRNA catabolic process;GO:0006412//translation;GO:00064…
Unigene0068338	16	32	16	13636	11621	10061	1.1	2.57	1.21	909.19	887.04	785.7	1.62667	860.643	9.04735	2.87062e-119	9.20995e-117	CAPZB	XP_003387876.1 PREDICTED: F-actin-capping protein subunit beta-like [Amphimedon queenslandica]	Cellular Processes	Transport and catabolism	ko04144//Endocytosis	K10365	GO:0000131//incipient cellular bud site;GO:0001669//acrosomal vesicle;GO:0005575//cellular_component;GO:0005622//intracellular;GO:0005623//cell;GO:0005634//nucleus;GO:0005737//cytoplasm;GO:0005829//cytosol;GO:0005856//cytoskeleton;GO:0005869//dynactin complex;GO:0005875//microtubule associated complex;GO:0005884//actin filament;GO:0005886//plasma membrane;GO:0005903//brush border;GO:0005911//cell…	GO:0003674//molecular_function;GO:0003779//actin binding;GO:0005488//binding;GO:0005515//protein binding;GO:0008092//cytoskeletal protein binding;GO:0015631//tubulin binding;GO:0044877//macromolecular complex binding;GO:0046982//protein heterodimerization activity;GO:0046983//protein dimerization activity;GO:0048487//beta-tubulin binding;GO:0051015//actin filament binding	GO:0000003//reproduction;GO:0000278//mitotic cell cycle;GO:0000281//mitotic cytokinesis;GO:0000578//embryonic axis specification;GO:0000902//cell morphogenesis;GO:0000910//cytokinesis;GO:0000912//assembly of actomyosin apparatus involved in cytokinesis;GO:0000915//actomyosin contractile ring assembly;GO:0000916//actomyosin contractile ring contraction;GO:0001667//ameboidal-type cell migration;GO:…
Unigene0005904	14	16	12	3531	2921	3169	0.83	1.12	0.79	205.01	194.15	215.5	0.913333	204.887	7.80947	3.63748e-119	1.15935e-116	RAB5C	XP_003387703.1 PREDICTED: ras-related protein Rab-5C-like [Amphimedon queenslandica]	Human Diseases;Cellular Processes;Cellular Processes;Human Diseases;Environmental Information Processing;Human Diseases;Organismal Systems	Infectious diseases;Transport and catabolism;Transport and catabolism;Infectious diseases;Signal transduction;Infectious diseases;Excretory system	ko05132//Salmonella infection;ko04144//Endocytosis;ko04145//Phagosome;ko05152//Tuberculosis;ko04014//Ras signaling pathway;ko05146//Amoebiasis;ko04962//Vasopressin-regulated water reabsorption	K07889;K07889;K07889;K07889;K07889;K07889;K07889	GO:0005575//cellular_component;GO:0005622//intracellular;GO:0005623//cell;GO:0005737//cytoplasm;GO:0005768//endosome;GO:0005769//early endosome;GO:0005886//plasma membrane;GO:0005938//cell cortex;GO:0010008//endosome membrane;GO:0012505//endomembrane system;GO:0016020//membrane;GO:0030139//endocytic vesicle;GO:0031090//organelle membrane;GO:0031410//cytoplasmic vesicle;GO:0031901//early endosome …	GO:0000166//nucleotide binding;GO:0001882//nucleoside binding;GO:0001883//purine nucleoside binding;GO:0003674//molecular_function;GO:0003824//catalytic activity;GO:0003924//GTPase activity;GO:0005488//binding;GO:0005515//protein binding;GO:0005525//GTP binding;GO:0016462//pyrophosphatase activity;GO:0016787//hydrolase activity;GO:0016817//hydrolase activity, acting on acid anhydrides;GO:0016818/…	GO:0000003//reproduction;GO:0000902//cell morphogenesis;GO:0000904//cell morphogenesis involved in differentiation;GO:0001667//ameboidal-type cell migration;GO:0001700//embryonic development via the syncytial blastoderm;GO:0002009//morphogenesis of an epithelium;GO:0002064//epithelial cell development;GO:0002065//columnar/cuboidal epithelial cell differentiation;GO:0002066//columnar/cuboidal epit…
Unigene0060757	12	24	28	16818	13820	11419	0.98	2.3	2.54	1339.65	1260.24	1065.35	1.94	1221.75	9.29867	4.40465e-119	1.39469e-116	PPIF	XP_028406031.1 peptidyl-prolyl cis-trans isomerase [Dendronephthya gigantea]	Human Diseases;Human Diseases;Human Diseases;Environmental Information Processing;Human Diseases;Environmental Information Processing	Neurodegenerative diseases;Neurodegenerative diseases;Neurodegenerative diseases;Signal transduction;Infectious diseases;Signal transduction	ko05010//Alzheimer disease;ko05016//Huntington disease;ko05012//Parkinson disease;ko04022//cGMP - PKG signaling pathway;ko05145//Toxoplasmosis;ko04020//Calcium signaling pathway	K09565;K09565;K09565;K09565;K09565;K09565	-	GO:0003755//peptidyl-prolyl cis-trans isomerase activity	GO:0000413//protein peptidyl-prolyl isomerization
Unigene0052900	5	6	5	5475	5147	4642	0.32	0.45	0.36	343.26	369.43	340.88	0.376667	351.19	9.86475	5.51701e-119	1.72437e-116	PDIL2-2	XP_003384600.1 PREDICTED: protein disulfide isomerase-like 2-1 [Amphimedon queenslandica]	Genetic Information Processing	Folding, sorting and degradation	ko04141//Protein processing in endoplasmic reticulum	K09584	GO:0005737//cytoplasm;GO:0005783//endoplasmic reticulum	GO:0003756//protein disulfide isomerase activity;GO:0015035//protein disulfide oxidoreductase activity;GO:0015036//disulfide oxidoreductase activity;GO:0016209//antioxidant activity;GO:0016491//oxidoreductase activity;GO:0016667//oxidoreductase activity, acting on a sulfur group of donors	GO:0006457//protein folding;GO:0006790//sulfur compound metabolic process;GO:0055114//oxidation-reduction process
Unigene0057490	48	40	35	1422	1695	1551	1.75	1.71	1.42	50.55	68.98	64.58	1.62667	61.37	5.23754	6.60661e-119	2.05169e-116	aPKC	XP_003383504.1 PREDICTED: atypical protein kinase C-like [Amphimedon queenslandica]	Human Diseases;Cellular Processes;Environmental Information Processing;Cellular Processes;Organismal Systems;Organismal Systems;Environmental Information Processing;Environmental Information Processing	Infectious diseases;Transport and catabolism;Signal transduction;Cellular community - eukaryotes;Endocrine system;Immune system;Signal transduction;Signal transduction	ko05165//Human papillomavirus infection;ko04144//Endocytosis;ko04015//Rap1 signaling pathway;ko04530//Tight junction;ko04910//Insulin signaling pathway;ko04611//Platelet activation;ko04390//Hippo signaling pathway;ko04391//Hippo signaling pathway -fly	K06069;K06069;K06069;K06069;K06069;K06069;K06069;K06069	-	GO:0004672//protein kinase activity;GO:0004674//protein serine/threonine kinase activity;GO:0005515//protein binding;GO:0005524//ATP binding	GO:0006468//protein phosphorylation;GO:0035556//intracellular signal transduction
Unigene0050140	8	8	5	6834	5122	5707	0.1	0.12	0.07	82.31	70.62	80.51	0.0966667	77.8133	9.65278	4.22925e-118	1.29677e-115	Uggt1	XP_031549265.1 UDP-glucose:glycoprotein glucosyltransferase 1-like [Actinia tenebrosa]	Genetic Information Processing	Folding, sorting and degradation	ko04141//Protein processing in endoplasmic reticulum	K11718	GO:0005575//cellular_component;GO:0005622//intracellular;GO:0005623//cell;GO:0005737//cytoplasm;GO:0005783//endoplasmic reticulum;GO:0005788//endoplasmic reticulum lumen;GO:0005793//endoplasmic reticulum-Golgi intermediate compartment;GO:0012505//endomembrane system;GO:0031974//membrane-enclosed lumen;GO:0032991//macromolecular complex;GO:0043226//organelle;GO:0043227//membrane-bounded organelle;…	GO:0003674//molecular_function;GO:0003824//catalytic activity;GO:0003980//UDP-glucose:glycoprotein glucosyltransferase activity;GO:0005488//binding;GO:0005515//protein binding;GO:0008194//UDP-glycosyltransferase activity;GO:0016740//transferase activity;GO:0016757//transferase activity, transferring glycosyl groups;GO:0016758//transferase activity, transferring hexosyl groups;GO:0035251//UDP-gluc…	GO:0006011//UDP-glucose metabolic process;GO:0006139//nucleobase-containing compound metabolic process;GO:0006457//protein folding;GO:0006458//'de novo' protein folding;GO:0006464//cellular protein modification process;GO:0006486//protein glycosylation;GO:0006487//protein N-linked glycosylation;GO:0006508//proteolysis;GO:0006515//misfolded or incompletely synthesized protein catabolic process;GO:…
Unigene0039279	6	10	8	4882	4222	4072	0.15	0.29	0.22	116.89	115.73	114.19	0.22	115.603	9.03746	9.3143e-118	2.82025e-115	dlg2	XP_019620397.1 PREDICTED: disks large homolog 1-like [Branchiostoma belcheri]	Human Diseases;Cellular Processes;Environmental Information Processing	Infectious diseases;Cellular community - eukaryotes;Signal transduction	ko05165//Human papillomavirus infection;ko04530//Tight junction;ko04390//Hippo signaling pathway	K21098;K21098;K21098	GO:0005575//cellular_component;GO:0005622//intracellular;GO:0005623//cell;GO:0005737//cytoplasm;GO:0005829//cytosol;GO:0005886//plasma membrane;GO:0005887//integral component of plasma membrane;GO:0005911//cell-cell junction;GO:0005923//bicellular tight junction;GO:0008328//ionotropic glutamate receptor complex;GO:0014069//postsynaptic density;GO:0016020//membrane;GO:0016021//integral component o…	GO:0003674//molecular_function;GO:0003824//catalytic activity;GO:0004222//metalloendopeptidase activity;GO:0004252//serine-type endopeptidase activity;GO:0004385//guanylate kinase activity;GO:0005102//receptor binding;GO:0005215//transporter activity;GO:0005216//ion channel activity;GO:0005488//binding;GO:0005515//protein binding;GO:0008022//protein C-terminus binding;GO:0008236//serine-type pept…	GO:0001736//establishment of planar polarity;GO:0001738//morphogenesis of a polarized epithelium;GO:0001932//regulation of protein phosphorylation;GO:0001934//positive regulation of protein phosphorylation;GO:0002009//morphogenesis of an epithelium;GO:0006139//nucleobase-containing compound metabolic process;GO:0006163//purine nucleotide metabolic process;GO:0006508//proteolysis;GO:0006725//cellu…
Unigene0032689	6	5	6	4864	4916	3926	0.19	0.19	0.21	150.66	174.32	142.43	0.196667	155.803	9.62976	1.14379e-117	3.42048e-115	Aco2	QIE05300.1 mitochondrial aconitase ACO2 [Halichondria panicea]	Metabolism;Metabolism;Metabolism;Metabolism;Metabolism;Metabolism	Global and overview maps;Global and overview maps;Global and overview maps;Carbohydrate metabolism;Carbohydrate metabolism;Global and overview maps	ko01100//Metabolic pathways;ko01200//Carbon metabolism;ko01230//Biosynthesis of amino acids;ko00020//Citrate cycle (TCA cycle);ko00630//Glyoxylate and dicarboxylate metabolism;ko01210//2-Oxocarboxylic acid metabolism	K01681;K01681;K01681;K01681;K01681;K01681	GO:0009316//3-isopropylmalate dehydratase complex	GO:0003861//3-isopropylmalate dehydratase activity;GO:0003994//aconitate hydratase activity;GO:0004409//homoaconitate hydratase activity;GO:0016491//oxidoreductase activity;GO:0047456//2-methylisocitrate dehydratase activity	GO:0006099//tricarboxylic acid cycle;GO:0009085//lysine biosynthetic process;GO:0009098//leucine biosynthetic process;GO:0019629//propionate catabolic process, 2-methylcitrate cycle
Unigene0056841	26	43	56	31886	23999	19468	2.49	4.84	5.95	2975.92	2564.16	2128.09	4.42667	2556.06	9.17348	2.26588e-117	6.69347e-115	RPL6	AAX48836.1 L6 [Suberites domuncula]	Genetic Information Processing	Translation	ko03010//Ribosome	K02934	GO:0005575//cellular_component;GO:0005622//intracellular;GO:0005623//cell;GO:0005634//nucleus;GO:0005737//cytoplasm;GO:0005783//endoplasmic reticulum;GO:0005789//endoplasmic reticulum membrane;GO:0005791//rough endoplasmic reticulum;GO:0005829//cytosol;GO:0005840//ribosome;GO:0005844//polysome;GO:0012505//endomembrane system;GO:0015934//large ribosomal subunit;GO:0016020//membrane;GO:0022625//cyt…	GO:0003674//molecular_function;GO:0003676//nucleic acid binding;GO:0003677//DNA binding;GO:0003723//RNA binding;GO:0003735//structural constituent of ribosome;GO:0005198//structural molecule activity;GO:0005488//binding;GO:0005515//protein binding;GO:0097159//organic cyclic compound binding;GO:1901363//heterocyclic compound binding	GO:0000027//ribosomal large subunit assembly;GO:0000184//nuclear-transcribed mRNA catabolic process, nonsense-mediated decay;GO:0000956//nuclear-transcribed mRNA catabolic process;GO:0002181//cytoplasmic translation;GO:0006139//nucleobase-containing compound metabolic process;GO:0006355//regulation of transcription, DNA-templated;GO:0006401//RNA catabolic process;GO:0006402//mRNA catabolic proces…
Unigene0034688	7	5	8	3099	3285	2815	0.44	0.37	0.56	190.01	230.58	202.15	0.456667	207.58	8.82831	1.02271e-116	2.98472e-114	Mapk14	BAG12302.1 p38 MAPK 4 [Crassostrea gigas]	Human Diseases;Human Diseases;Human Diseases;Organismal Systems;Environmental Information Processing;Human Diseases;Human Diseases;Human Diseases;Human Diseases;Environmental Information Processing;Human Diseases;Human Diseases;Organismal Systems;Human Diseases;Human Diseases;Human Diseases;Organismal Systems;Cellular Processes;Organismal Systems;Organismal Systems;Environmental Information Proce…	Infectious diseases;Infectious diseases;Infectious diseases;Environmental adaptation;Signal transduction;Cancers;Infectious disease: viral;Infectious diseases;Infectious diseases;Signal transduction;Infectious diseases;Infectious diseases;Immune system;Infectious disease: bacterial;Infectious diseases;Cardiovascular diseases;Development and regeneration;Cell growth and death;Immune system;Nervous…	ko05132//Salmonella infection;ko05131//Shigellosis;ko05130//Pathogenic Escherichia coli infection;ko04714//Thermogenesis;ko04010//MAPK signaling pathway;ko05205//Proteoglycans in cancer;ko05170//Human immunodeficiency virus 1 infection;ko05163//Human cytomegalovirus infection;ko05169//Epstein-Barr virus infection;ko04015//Rap1 signaling pathway;ko05152//Tuberculosis;ko05167//Kaposi sarcoma-associ…	K04441;K04441;K04441;K04441;K04441;K04441;K04441;K04441;K04441;K04441;K04441;K04441;K04441;K04441;K04441;K04441;K04441;K04441;K04441;K04441;K04441;K04441;K04441;K04441;K04441;K04441;K04441;K04441;K04441;K04441;K04441;K04441;K04441;K04441;K04441;K04441;K04441;K04441;K04441;K04441;K04441;K04441;K04441;K04441;K04441;K04441;K04441;K04441;K04441;K04441;K04441;K04441;K04441;K04441;K04441;K04441;K04441	-	GO:0004672//protein kinase activity;GO:0005524//ATP binding;GO:0016709//oxidoreductase activity, acting on paired donors, with incorporation or reduction of molecular oxygen, NAD(P)H as one donor, and incorporation of one atom of oxygen	GO:0006468//protein phosphorylation;GO:0006744//ubiquinone biosynthetic process
Unigene0087310	6	3	5	3783	4079	4181	0.11	0.06	0.1	66.33	81.88	85.86	0.09	78.0233	9.75976	1.03186e-116	2.99338e-114	Ap1b1	XP_022780878.1 AP-1 complex subunit beta-1-like [Stylophora pistillata]	Human Diseases;Cellular Processes	Infectious disease: viral;Transport and catabolism	ko05170//Human immunodeficiency virus 1 infection;ko04142//Lysosome	K12392;K12392	GO:0005575//cellular_component;GO:0005622//intracellular;GO:0005623//cell;GO:0005737//cytoplasm;GO:0005768//endosome;GO:0005794//Golgi apparatus;GO:0005798//Golgi-associated vesicle;GO:0005802//trans-Golgi network;GO:0005829//cytosol;GO:0005886//plasma membrane;GO:0005905//coated pit;GO:0012505//endomembrane system;GO:0012506//vesicle membrane;GO:0012510//trans-Golgi network transport vesicle mem…	GO:0003674//molecular_function;GO:0005215//transporter activity;GO:0005488//binding;GO:0005515//protein binding;GO:0008565//protein transporter activity;GO:0030276//clathrin binding	GO:0001654//eye development;GO:0006810//transport;GO:0006886//intracellular protein transport;GO:0006892//post-Golgi vesicle-mediated transport;GO:0006896//Golgi to vacuole transport;GO:0006897//endocytosis;GO:0006898//receptor-mediated endocytosis;GO:0007034//vacuolar transport;GO:0007275//multicellular organism development;GO:0007423//sensory organ development;GO:0008104//protein localization;G…
Unigene0035269	9	22	22	4904	5891	5374	0.35	1.01	0.96	187.72	258.15	240.94	0.773333	228.937	8.20964	1.05561e-116	3.04405e-114	RAC1	BAI94591.1 small GTPase Rac protein 1 [Ephydatia fluviatilis]	Human Diseases;Human Diseases;Human Diseases;Human Diseases;Environmental Information Processing;Environmental Information Processing;Human Diseases;Cellular Processes;Human Diseases;Cellular Processes;Human Diseases;Cellular Processes;Human Diseases;Human Diseases;Environmental Information Processing;Human Diseases;Environmental Information Processing;Cellular Processes;Environmental Information…	Cancers;Infectious diseases;Infectious diseases;Infectious diseases;Signal transduction;Signal transduction;Cancers;Cellular community - eukaryotes;Cancers;Transport and catabolism;Infectious disease: viral;Cell motility;Infectious diseases;Infectious diseases;Signal transduction;Endocrine and metabolic diseases;Signal transduction;Cellular community - eukaryotes;Signal transduction;Infectious di…	ko05200//Pathways in cancer;ko05132//Salmonella infection;ko05131//Shigellosis;ko05130//Pathogenic Escherichia coli infection;ko04151//PI3K-Akt signaling pathway;ko04010//MAPK signaling pathway;ko05205//Proteoglycans in cancer;ko04510//Focal adhesion;ko05203//Viral carcinogenesis;ko04145//Phagosome;ko05170//Human immunodeficiency virus 1 infection;ko04810//Regulation of actin cytoskeleton;ko05163…	K04392;K04392;K04392;K04392;K04392;K04392;K04392;K04392;K04392;K04392;K04392;K04392;K04392;K04392;K04392;K04392;K04392;K04392;K04392;K04392;K04392;K04392;K04392;K04392;K04392;K04392;K04392;K04392;K04392;K04392;K04392;K04392;K04392;K04392;K04392;K04392;K04392;K04392;K04392;K04392;K04392;K04392;K04392;K04392;K04392;K04392;K04392;K04392	-	GO:0003924//GTPase activity;GO:0005524//ATP binding;GO:0005525//GTP binding	GO:0007059//chromosome segregation;GO:0030261//chromosome condensation
Unigene0022539	25	34	32	17089	10654	10579	2.02	3.23	2.87	1347.43	961.68	976.97	2.70667	1095.36	8.66067	1.0898e-116	3.12406e-114	RPL5	Q4KTI3.1 RecName: Full=60S ribosomal protein L5 [Suberites domuncula]	Genetic Information Processing	Translation	ko03010//Ribosome	K02932	GO:0005575//cellular_component;GO:0005622//intracellular;GO:0005623//cell;GO:0005634//nucleus;GO:0005737//cytoplasm;GO:0005829//cytosol;GO:0005840//ribosome;GO:0015934//large ribosomal subunit;GO:0022625//cytosolic large ribosomal subunit;GO:0022626//cytosolic ribosome;GO:0032991//macromolecular complex;GO:0043226//organelle;GO:0043227//membrane-bounded organelle;GO:0043228//non-membrane-bounded …	GO:0003674//molecular_function;GO:0003676//nucleic acid binding;GO:0003723//RNA binding;GO:0003735//structural constituent of ribosome;GO:0005198//structural molecule activity;GO:0005488//binding;GO:0008097//5S rRNA binding;GO:0019843//rRNA binding;GO:0097159//organic cyclic compound binding;GO:1901363//heterocyclic compound binding	GO:0000027//ribosomal large subunit assembly;GO:0002181//cytoplasmic translation;GO:0006412//translation;GO:0006518//peptide metabolic process;GO:0006807//nitrogen compound metabolic process;GO:0006996//organelle organization;GO:0008150//biological_process;GO:0008152//metabolic process;GO:0009058//biosynthetic process;GO:0009059//macromolecule biosynthetic process;GO:0009987//cellular process;GO:…
Unigene0011488	5	7	3	4038	4765	6050	0.3	0.49	0.2	232.54	314.14	408.07	0.33	318.25	9.91348	6.20754e-116	1.74843e-113	CEBPG	TRY65138.1 hypothetical protein DNTS_022289 [Danionella translucida]	Human Diseases	Infectious diseases	ko05152//Tuberculosis	K10049	GO:0005575//cellular_component;GO:0005622//intracellular;GO:0005623//cell;GO:0005634//nucleus;GO:0005654//nucleoplasm;GO:0031974//membrane-enclosed lumen;GO:0031981//nuclear lumen;GO:0043226//organelle;GO:0043227//membrane-bounded organelle;GO:0043229//intracellular organelle;GO:0043231//intracellular membrane-bounded organelle;GO:0043233//organelle lumen;GO:0044422//organelle part;GO:0044424//in…	GO:0000976//transcription regulatory region sequence-specific DNA binding;GO:0000977//RNA polymerase II regulatory region sequence-specific DNA binding;GO:0000978//RNA polymerase II core promoter proximal region sequence-specific DNA binding;GO:0000981//RNA polymerase II transcription factor activity, sequence-specific DNA binding;GO:0000982//transcription factor activity, RNA polymerase II core …	GO:0001775//cell activation;GO:0001817//regulation of cytokine production;GO:0001819//positive regulation of cytokine production;GO:0001889//liver development;GO:0001906//cell killing;GO:0001909//leukocyte mediated cytotoxicity;GO:0002228//natural killer cell mediated immunity;GO:0002252//immune effector process;GO:0002262//myeloid cell homeostasis;GO:0002376//immune system process;GO:0002443//le…
Unigene0002016	102	99	104	4380	3788	4359	1.36	1.55	1.54	56.89	56.32	66.31	1.48333	59.84	5.3342	1.02798e-115	2.87869e-113	Plxna4	XP_019851559.1 PREDICTED: plexin-A4-like [Amphimedon queenslandica]	Organismal Systems	Development	ko04360//Axon guidance	K06820	-	GO:0005515//protein binding	-
Unigene0047082	5	7	8	2499	2683	2660	0.14	0.23	0.25	69.54	85.47	86.69	0.206667	80.5667	8.60673	2.11491e-115	5.88845e-113	Vps35	XP_019864299.1 PREDICTED: vacuolar protein sorting-associated protein 35-like [Amphimedon queenslandica]	Cellular Processes	Transport and catabolism	ko04144//Endocytosis	K18468	GO:0000322//storage vacuole;GO:0000323//lytic vacuole;GO:0000324//fungal-type vacuole;GO:0000329//fungal-type vacuole membrane;GO:0005575//cellular_component;GO:0005622//intracellular;GO:0005623//cell;GO:0005737//cytoplasm;GO:0005739//mitochondrion;GO:0005764//lysosome;GO:0005768//endosome;GO:0005769//early endosome;GO:0005770//late endosome;GO:0005773//vacuole;GO:0005774//vacuolar membrane;GO:00…	GO:0001664//G-protein coupled receptor binding;GO:0003674//molecular_function;GO:0005102//receptor binding;GO:0005215//transporter activity;GO:0005488//binding;GO:0005515//protein binding;GO:0008565//protein transporter activity;GO:0017016//Ras GTPase binding;GO:0017137//Rab GTPase binding;GO:0019899//enzyme binding;GO:0031267//small GTPase binding;GO:0031748//D1 dopamine receptor binding;GO:0050…	GO:0002791//regulation of peptide secretion;GO:0002793//positive regulation of peptide secretion;GO:0006508//proteolysis;GO:0006624//vacuolar protein processing;GO:0006807//nitrogen compound metabolic process;GO:0006810//transport;GO:0006839//mitochondrial transport;GO:0006886//intracellular protein transport;GO:0006897//endocytosis;GO:0006915//apoptotic process;GO:0006996//organelle organization…
Unigene0017533	8	12	5	5633	5083	4534	0.49	0.85	0.34	332.77	343.76	313.72	0.56	330.083	9.20319	2.48153e-115	6.86973e-113	GALK1	XP_020621292.1 galactokinase-like [Orbicella faveolata]	Metabolism;Metabolism;Metabolism	Global and overview maps;Carbohydrate metabolism;Carbohydrate metabolism	ko01100//Metabolic pathways;ko00520//Amino sugar and nucleotide sugar metabolism;ko00052//Galactose metabolism	K00849;K00849;K00849	GO:0005575//cellular_component;GO:0005622//intracellular;GO:0005623//cell;GO:0005737//cytoplasm;GO:0005829//cytosol;GO:0044424//intracellular part;GO:0044444//cytoplasmic part;GO:0044464//cell part	GO:0000166//nucleotide binding;GO:0003674//molecular_function;GO:0003824//catalytic activity;GO:0004335//galactokinase activity;GO:0004413//homoserine kinase activity;GO:0004496//mevalonate kinase activity;GO:0004765//shikimate kinase activity;GO:0005488//binding;GO:0005524//ATP binding;GO:0005534//galactose binding;GO:0008144//drug binding;GO:0016301//kinase activity;GO:0016740//transferase acti…	GO:0005975//carbohydrate metabolic process;GO:0005996//monosaccharide metabolic process;GO:0006012//galactose metabolic process;GO:0006059//hexitol metabolic process;GO:0006066//alcohol metabolic process;GO:0006082//organic acid metabolic process;GO:0006090//pyruvate metabolic process;GO:0006091//generation of precursor metabolites and energy;GO:0006096//glycolytic process;GO:0006139//nucleobase-…
Unigene0056442	7	13	15	3318	3173	3629	0.14	0.3	0.33	64.39	70.49	82.49	0.256667	72.4567	8.14108	2.50981e-115	6.90855e-113	Hsd17b4	XP_003382406.1 PREDICTED: peroxisomal multifunctional enzyme type 2 [Amphimedon queenslandica]	Metabolism;Cellular Processes;Metabolism;Metabolism;Metabolism	Global and overview maps;Transport and catabolism;Global and overview maps;Lipid metabolism;Lipid metabolism	ko01100//Metabolic pathways;ko04146//Peroxisome;ko01212//Fatty acid metabolism;ko01040//Biosynthesis of unsaturated fatty acids;ko00120//Primary bile acid biosynthesis	K12405;K12405;K12405;K12405;K12405	GO:0005575//cellular_component;GO:0005622//intracellular;GO:0005623//cell;GO:0005737//cytoplasm;GO:0005777//peroxisome;GO:0005782//peroxisomal matrix;GO:0031907//microbody lumen;GO:0031974//membrane-enclosed lumen;GO:0042579//microbody;GO:0043226//organelle;GO:0043227//membrane-bounded organelle;GO:0043229//intracellular organelle;GO:0043231//intracellular membrane-bounded organelle;GO:0043233//o…	GO:0003674//molecular_function;GO:0003824//catalytic activity;GO:0003857//3-hydroxyacyl-CoA dehydrogenase activity;GO:0004303//estradiol 17-beta-dehydrogenase activity;GO:0004316//3-oxoacyl-[acyl-carrier-protein] reductase (NADPH) activity;GO:0005102//receptor binding;GO:0005488//binding;GO:0005515//protein binding;GO:0008667//2,3-dihydro-2,3-dihydroxybenzoate dehydrogenase activity;GO:0008678//2…	GO:0000003//reproduction;GO:0000038//very long-chain fatty acid metabolic process;GO:0000272//polysaccharide catabolic process;GO:0002064//epithelial cell development;GO:0002119//nematode larval development;GO:0002164//larval development;GO:0003006//developmental process involved in reproduction;GO:0006066//alcohol metabolic process;GO:0006082//organic acid metabolic process;GO:0006139//nucleobas…
Unigene0008451	3	5	8	3521	4255	3678	0.12	0.23	0.35	134.71	186.37	164.82	0.233333	161.967	9.43909	3.10165e-115	8.48942e-113	ODC1	XP_011405033.2 PREDICTED: ornithine decarboxylase-like [Amphimedon queenslandica]	Metabolism;Metabolism;Metabolism	Global and overview maps;Amino acid metabolism;Metabolism of other amino acids	ko01100//Metabolic pathways;ko00330//Arginine and proline metabolism;ko00480//Glutathione metabolism	K01581;K01581;K01581	-	GO:0003824//catalytic activity;GO:0008792//arginine decarboxylase activity;GO:0008836//diaminopimelate decarboxylase activity;GO:0016831//carboxy-lyase activity	GO:0008216//spermidine metabolic process;GO:0008295//spermidine biosynthetic process;GO:0009089//lysine biosynthetic process via diaminopimelate
Unigene0061361	7	8	13	4394	3758	3792	0.11	0.15	0.23	67.23	65.83	67.96	0.163333	67.0067	8.68034	4.6454e-115	1.26433e-112	ALDH7A1	XP_003387720.1 PREDICTED: alpha-aminoadipic semialdehyde dehydrogenase-like [Amphimedon queenslandica]	Metabolism;Metabolism;Metabolism;Metabolism;Metabolism;Metabolism;Metabolism;Metabolism;Metabolism;Metabolism;Metabolism;Metabolism;Metabolism	Global and overview maps;Carbohydrate metabolism;Amino acid metabolism;Amino acid metabolism;Amino acid metabolism;Lipid metabolism;Carbohydrate metabolism;Lipid metabolism;Amino acid metabolism;Amino acid metabolism;Carbohydrate metabolism;Metabolism of other amino acids;Amino acid metabolism	ko01100//Metabolic pathways;ko00010//Glycolysis / Gluconeogenesis;ko00330//Arginine and proline metabolism;ko00310//Lysine degradation;ko00280//Valine, leucine and isoleucine degradation;ko00561//Glycerolipid metabolism;ko00620//Pyruvate metabolism;ko00071//Fatty acid degradation;ko00380//Tryptophan metabolism;ko00260//Glycine, serine and threonine metabolism;ko00053//Ascorbate and aldarate metab…	K14085;K14085;K14085;K14085;K14085;K14085;K14085;K14085;K14085;K14085;K14085;K14085;K14085	GO:0016459//myosin complex	GO:0003774//motor activity;GO:0003842//1-pyrroline-5-carboxylate dehydrogenase activity;GO:0004350//glutamate-5-semialdehyde dehydrogenase activity;GO:0004491//methylmalonate-semialdehyde dehydrogenase (acylating) activity;GO:0004777//succinate-semialdehyde dehydrogenase (NAD+) activity;GO:0005524//ATP binding;GO:0008802//betaine-aldehyde dehydrogenase activity;GO:0009013//succinate-semialdehyde …	GO:0006527//arginine catabolic process;GO:0006561//proline biosynthetic process;GO:0006562//proline catabolic process;GO:0006574//valine catabolic process;GO:0006578//amino-acid betaine biosynthetic process;GO:0009450//gamma-aminobutyric acid catabolic process;GO:0010124//phenylacetate catabolic process;GO:0055114//oxidation-reduction process
Unigene0061246	30	20	37	28112	16379	15080	1.54	1.21	2.11	1407.3	938.67	884.19	1.62	1076.72	9.37643	5.42032e-115	1.467e-112	RPLP2	XP_014352834.1 PREDICTED: 60S acidic ribosomal protein P2-like [Latimeria chalumnae]	Genetic Information Processing	Translation	ko03010//Ribosome	K02943	GO:0005575//cellular_component;GO:0005622//intracellular;GO:0005623//cell;GO:0005737//cytoplasm;GO:0005829//cytosol;GO:0005840//ribosome;GO:0015934//large ribosomal subunit;GO:0016021//integral component of membrane;GO:0022625//cytosolic large ribosomal subunit;GO:0022626//cytosolic ribosome;GO:0032991//macromolecular complex;GO:0043226//organelle;GO:0043228//non-membrane-bounded organelle;GO:004…	GO:0003674//molecular_function;GO:0003735//structural constituent of ribosome;GO:0004930//G-protein coupled receptor activity;GO:0005198//structural molecule activity	GO:0000184//nuclear-transcribed mRNA catabolic process, nonsense-mediated decay;GO:0000956//nuclear-transcribed mRNA catabolic process;GO:0002181//cytoplasmic translation;GO:0006139//nucleobase-containing compound metabolic process;GO:0006401//RNA catabolic process;GO:0006402//mRNA catabolic process;GO:0006412//translation;GO:0006413//translational initiation;GO:0006414//translational elongation;…
Unigene0007950	11	11	7	7696	5572	5283	0.13	0.15	0.09	86.39	71.6	69.46	0.123333	75.8167	9.26381	9.64153e-115	2.59496e-112	GMPR2	XP_032199796.1 GMP reductase 2 isoform X2 [Mustela erminea]	Metabolism;Metabolism	Global and overview maps;Nucleotide metabolism	ko01100//Metabolic pathways;ko00230//Purine metabolism	K00364;K00364	-	GO:0003824//catalytic activity;GO:0003920//GMP reductase activity;GO:0003938//IMP dehydrogenase activity;GO:0005509//calcium ion binding;GO:0005515//protein binding;GO:0016491//oxidoreductase activity	GO:0009152//purine ribonucleotide biosynthetic process;GO:0015950//purine nucleotide interconversion;GO:0055114//oxidation-reduction process
Unigene0058333	59	48	72	4230	3696	3962	1.9	1.81	2.57	132.44	132.48	145.3	2.09333	136.74	6.02949	2.16934e-114	5.80639e-112	CSNK1A1	XP_033125410.1 casein kinase I [Anneissia japonica]	Human Diseases;Human Diseases;Human Diseases;Environmental Information Processing;Human Diseases;Human Diseases;Environmental Information Processing;Environmental Information Processing	Neurodegenerative diseases;Infectious diseases;Cancers;Signal transduction;Cancers;Cancers;Signal transduction;Signal transduction	ko05010//Alzheimer disease;ko05165//Human papillomavirus infection;ko05225//Hepatocellular carcinoma;ko04310//Wnt signaling pathway;ko05226//Gastric cancer;ko05224//Breast cancer;ko04340//Hedgehog signaling pathway;ko04341//Hedgehog signaling pathway - fly	K08957;K08957;K08957;K08957;K08957;K08957;K08957;K08957	GO:0000775//chromosome, centromeric region;GO:0000776//kinetochore;GO:0000777//condensed chromosome kinetochore;GO:0000779//condensed chromosome, centromeric region;GO:0000793//condensed chromosome;GO:0005575//cellular_component;GO:0005622//intracellular;GO:0005623//cell;GO:0005634//nucleus;GO:0005654//nucleoplasm;GO:0005694//chromosome;GO:0005737//cytoplasm;GO:0005813//centrosome;GO:0005815//mic…	GO:0000166//nucleotide binding;GO:0000287//magnesium ion binding;GO:0003674//molecular_function;GO:0003824//catalytic activity;GO:0004672//protein kinase activity;GO:0004674//protein serine/threonine kinase activity;GO:0005488//binding;GO:0005515//protein binding;GO:0005524//ATP binding;GO:0008144//drug binding;GO:0008318//protein prenyltransferase activity;GO:0016301//kinase activity;GO:0016740/…	GO:0000902//cell morphogenesis;GO:0006464//cellular protein modification process;GO:0006468//protein phosphorylation;GO:0006793//phosphorus metabolic process;GO:0006796//phosphate-containing compound metabolic process;GO:0006807//nitrogen compound metabolic process;GO:0006810//transport;GO:0006897//endocytosis;GO:0006909//phagocytosis;GO:0006996//organelle organization;GO:0007010//cytoskeleton or…
Unigene0004971	5	10	8	5297	4569	4215	0.25	0.59	0.45	259.65	256.4	242	0.43	252.683	9.19878	5.27168e-113	1.37307e-110	Uqcrc2	XP_031561285.1 cytochrome b-c1 complex subunit 2, mitochondrial-like [Actinia tenebrosa]	Metabolism;Human Diseases;Human Diseases;Organismal Systems;Human Diseases;Metabolism;Human Diseases;Organismal Systems	Global and overview maps;Neurodegenerative diseases;Neurodegenerative diseases;Environmental adaptation;Neurodegenerative diseases;Energy metabolism;Endocrine and metabolic diseases;Circulatory system	ko01100//Metabolic pathways;ko05010//Alzheimer disease;ko05016//Huntington disease;ko04714//Thermogenesis;ko05012//Parkinson disease;ko00190//Oxidative phosphorylation;ko04932//Non-alcoholic fatty liver disease (NAFLD);ko04260//Cardiac muscle contraction	K00415;K00415;K00415;K00415;K00415;K00415;K00415;K00415	GO:0005575//cellular_component;GO:0005622//intracellular;GO:0005623//cell;GO:0005634//nucleus;GO:0005654//nucleoplasm;GO:0005737//cytoplasm;GO:0005739//mitochondrion;GO:0005740//mitochondrial envelope;GO:0005743//mitochondrial inner membrane;GO:0005746//mitochondrial respiratory chain;GO:0005750//mitochondrial respiratory chain complex III;GO:0005751//mitochondrial respiratory chain complex IV;GO…	GO:0003674//molecular_function;GO:0003824//catalytic activity;GO:0004175//endopeptidase activity;GO:0004222//metalloendopeptidase activity;GO:0005198//structural molecule activity;GO:0005488//binding;GO:0008121//ubiquinol-cytochrome-c reductase activity;GO:0008233//peptidase activity;GO:0008237//metallopeptidase activity;GO:0008270//zinc ion binding;GO:0009055//electron carrier activity;GO:001649…	GO:0006091//generation of precursor metabolites and energy;GO:0006119//oxidative phosphorylation;GO:0006122//mitochondrial electron transport, ubiquinol to cytochrome c;GO:0006139//nucleobase-containing compound metabolic process;GO:0006163//purine nucleotide metabolic process;GO:0006508//proteolysis;GO:0006605//protein targeting;GO:0006626//protein targeting to mitochondrion;GO:0006627//protein …
Unigene0065331	13	19	36	7820	9550	7620	0.69	1.19	2.13	405.85	567.4	463.19	1.33667	478.813	8.48468	5.49072e-113	1.42248e-110	actr2b	XP_003387596.1 PREDICTED: actin-related protein 2-B [Amphimedon queenslandica]	Cellular Processes;Human Diseases	Cellular community - eukaryotes;Infectious disease: bacterial	ko04530//Tight junction;ko05135//Yersinia infection	K17260;K17260	GO:0000323//lytic vacuole;GO:0002102//podosome;GO:0005575//cellular_component;GO:0005576//extracellular region;GO:0005622//intracellular;GO:0005623//cell;GO:0005737//cytoplasm;GO:0005764//lysosome;GO:0005766//primary lysosome;GO:0005773//vacuole;GO:0005775//vacuolar lumen;GO:0005829//cytosol;GO:0005856//cytoskeleton;GO:0005884//actin filament;GO:0005885//Arp2/3 protein complex;GO:0005938//cell co…	GO:0000166//nucleotide binding;GO:0003674//molecular_function;GO:0003779//actin binding;GO:0003824//catalytic activity;GO:0005198//structural molecule activity;GO:0005200//structural constituent of cytoskeleton;GO:0005488//binding;GO:0005515//protein binding;GO:0005524//ATP binding;GO:0008092//cytoskeletal protein binding;GO:0008144//drug binding;GO:0016462//pyrophosphatase activity;GO:0016787//h…	GO:0000001//mitochondrion inheritance;GO:0000003//reproduction;GO:0000147//actin cortical patch assembly;GO:0000280//nuclear division;GO:0000902//cell morphogenesis;GO:0000904//cell morphogenesis involved in differentiation;GO:0000910//cytokinesis;GO:0001667//ameboidal-type cell migration;GO:0001775//cell activation;GO:0002009//morphogenesis of an epithelium;GO:0002252//immune effector process;GO…
Unigene0023889	11	17	19	4284	3590	3608	0.17	0.31	0.32	63.8	61.21	62.94	0.266667	62.65	7.87613	8.90563e-113	2.2949e-110	AP3B2	XP_019856522.1 PREDICTED: AP-3 complex subunit beta-2-like [Amphimedon queenslandica]	Cellular Processes	Transport and catabolism	ko04142//Lysosome	K12397	GO:0005575//cellular_component;GO:0005622//intracellular;GO:0005623//cell;GO:0005737//cytoplasm;GO:0005794//Golgi apparatus;GO:0005829//cytosol;GO:0012505//endomembrane system;GO:0012506//vesicle membrane;GO:0016020//membrane;GO:0030117//membrane coat;GO:0030119//AP-type membrane coat adaptor complex;GO:0030123//AP-3 adaptor complex;GO:0030135//coated vesicle;GO:0030136//clathrin-coated vesicle;G…	GO:0003674//molecular_function;GO:0005215//transporter activity;GO:0005515//protein binding;GO:0008565//protein transporter activity	GO:0006605//protein targeting;GO:0006623//protein targeting to vacuole;GO:0006725//cellular aromatic compound metabolic process;GO:0006726//eye pigment biosynthetic process;GO:0006727//ommochrome biosynthetic process;GO:0006807//nitrogen compound metabolic process;GO:0006810//transport;GO:0006886//intracellular protein transport;GO:0006887//exocytosis;GO:0006892//post-Golgi vesicle-mediated trans…
Unigene0074846	18	7	19	6959	6409	5000	1.23	0.56	1.44	463.6	488.78	390.13	1.07667	447.503	8.69918	1.27093e-112	3.24061e-110	rps7	AAX48883.1 S7 [Suberites domuncula]	Genetic Information Processing	Translation	ko03010//Ribosome	K02993	GO:0005840//ribosome	GO:0003735//structural constituent of ribosome	GO:0006412//translation
Unigene0087672	7	4	9	3673	4028	3056	0.23	0.16	0.33	119.23	149.69	116.19	0.24	128.37	9.06306	2.30207e-112	5.77856e-110	GNAI1	XP_031570848.1 guanine nucleotide-binding protein G(i) subunit alpha [Actinia tenebrosa]	Human Diseases;Human Diseases;Human Diseases;Human Diseases;Environmental Information Processing;Environmental Information Processing;Organismal Systems;Organismal Systems;Organismal Systems;Organismal Systems;Organismal Systems;Environmental Information Processing;Environmental Information Processing;Human Diseases;Organismal Systems;Environmental Information Processing;Organismal Systems;Organi…	Cancers;Infectious disease: viral;Neurodegenerative diseases;Infectious diseases;Signal transduction;Signal transduction;Endocrine system;Development;Immune system;Endocrine system;Immune system;Signal transduction;Signal transduction;Infectious diseases;Immune system;Signal transduction;Circulatory system;Nervous system;Endocrine system;Substance dependence;Cellular community - eukaryotes;Endocr…	ko05200//Pathways in cancer;ko05170//Human immunodeficiency virus 1 infection;ko05012//Parkinson disease;ko05163//Human cytomegalovirus infection;ko04015//Rap1 signaling pathway;ko04024//cAMP signaling pathway;ko04915//Estrogen signaling pathway;ko04360//Axon guidance;ko04611//Platelet activation;ko04921//Oxytocin signaling pathway;ko04062//Chemokine signaling pathway;ko04071//Sphingolipid signal…	K04630;K04630;K04630;K04630;K04630;K04630;K04630;K04630;K04630;K04630;K04630;K04630;K04630;K04630;K04630;K04630;K04630;K04630;K04630;K04630;K04630;K04630;K04630;K04630;K04630;K04630;K04630;K04630;K04630;K04630;K04630;K04630;K04630;K04630;K04630;K04630;K04630;K04630;K04630;K04630	GO:0005575//cellular_component;GO:0005622//intracellular;GO:0005623//cell;GO:0005737//cytoplasm;GO:0005834//heterotrimeric G-protein complex;GO:0005886//plasma membrane;GO:0005938//cell cortex;GO:0009898//cytoplasmic side of plasma membrane;GO:0016020//membrane;GO:0019897//extrinsic component of plasma membrane;GO:0019898//extrinsic component of membrane;GO:0031234//extrinsic component of cytopla…	GO:0000166//nucleotide binding;GO:0001664//G-protein coupled receptor binding;GO:0001882//nucleoside binding;GO:0001883//purine nucleoside binding;GO:0003674//molecular_function;GO:0003676//nucleic acid binding;GO:0003677//DNA binding;GO:0003824//catalytic activity;GO:0003924//GTPase activity;GO:0005102//receptor binding;GO:0005488//binding;GO:0005515//protein binding;GO:0005525//GTP binding;GO:0…	GO:0000226//microtubule cytoskeleton organization;GO:0001709//cell fate determination;GO:0001885//endothelial cell development;GO:0002064//epithelial cell development;GO:0003158//endothelium development;GO:0006996//organelle organization;GO:0007010//cytoskeleton organization;GO:0007017//microtubule-based process;GO:0007043//cell-cell junction assembly;GO:0007049//cell cycle;GO:0007154//cell commu…
[truncated: 7,708 more rows]

## Sheet: Table S9
Table S9: 347 KEGG pathway for Tedania sp.
[truncated: 349 more rows]

[truncated: 7 more sheets: Table S10, Table S11, Table 12, Table 13, Table S14, Table S15 , Table S16]
